# Supplementary material for: Crystal structure of diethyl 3,3′-[(2,4-di­chloro­phen­yl)methyl­idene]bis­(1H-indole-2-carboxyl­ate)
Source: Acta Crystallogr E Crystallogr Commun. 2017 Nov 3;73(Pt 12):1817–9. doi: 10.1107/S2056989017015730 (PMC5730230; doi:10.1107/S2056989017015730)
Supplement: Supplementary file 1 [file e-73-01817-sup1.cif]

##############################################################################
#                                                                            #
# This CIF contains the data in a paper accepted for publication in          #
# Acta Crystallographica Section E. It conforms to the requirements of       #
# Notes for Authors for Acta Crystallographica Section E, and has been       #
# peer reviewed under the auspices of the IUCr Commission on Journals.       #
#                                                                            #
# Full details of the Crystallographic Information File format               #
# are given in the paper "The Crystallographic Information File (CIF):       #
# a New Standard Archive File for Crystallography" by S. R. Hall, F. H.      #
# Allen and I. D. Brown [Acta Cryst. (1991), A47, 655-685].                  #
#                                                                            #
# The current version of the core CIF dictionary is obtainable from          #
# ftp://ftp.iucr.org/pub/cif_core.dic.                                       #
#                                                                            #
# Software is freely available for graphical display of the structure(s)     #
# in this CIF. For information consult the CIF software page                 #
# http://www.iucr.org/resources/cif/software.                                #
#                                                                            #
# This file may be used for bona fide research purposes within the           #
# scientific community so long as proper attribution is given to the journal # 
# article from which it was obtained.                                        #
#                                                                            #
##############################################################################
data_I
_audit_creation_method     SHELXL-97
_journal_date_recd_electronic     2017-10-16
_journal_date_accepted     2017-10-29
_journal_name_full     'Acta Crystallographica, Section E'
_journal_year     2017
_journal_volume     73
_journal_issue     12
_journal_page_first     1817
_journal_page_last     1819
_journal_paper_category     GO
_journal_paper_doi     10.1107/S2056989017015730
_journal_coeditor_code     SJ5539
_publ_contact_author_name     'Sun, Hong-shun'
_publ_contact_author_address
;
Targeted MRI Contrast Agents Laboratory of Jiangsu Province
Nanjing Polytechnic Institute
Geguan Road No.265 Nanjing
Nanjing 210048
People's Republic of China
;
_publ_contact_author_email
;
njutshs@126.com
;
_publ_contact_author_fax     '86 25 58370621'
_publ_contact_author_phone     '86 25 58370534'
_publ_section_title
;
Crystal structure of diethyl
3,3'-[(2,4-dichlorophenyl)methylidene]bis(1<i>H</i>-indole-2-carboxylate)
;
_publ_section_title_footnote     .
loop_
    _publ_author_name
    _publ_author_address
    'Li, Yu-Long'
;
Targeted MRI Contrast Agents Laboratory of Jiangsu Province
Nanjing Polytechnic Institute
Geguan Road No. 265 Nanjing
Nanjing 210048
People's Republic of China
;
    'Sun, Hong-Shun'
;
Targeted MRI Contrast Agents Laboratory of Jiangsu Province
Nanjing Polytechnic Institute
Geguan Road No. 265 Nanjing
Nanjing 210048
People's Republic of China
;
    'Jiang, Hong'
;
Targeted MRI Contrast Agents Laboratory of Jiangsu Province
Nanjing Polytechnic Institute
Geguan Road No. 265 Nanjing
Nanjing 210048
People's Republic of China
;
    'Chen, Yu-Liang'
;
Targeted MRI Contrast Agents Laboratory of Jiangsu Province
Nanjing Polytechnic Institute
Geguan Road No. 265 Nanjing
Nanjing 210048
People's Republic of China
;
    'Chen, Yang-Feng'
;
Targeted MRI Contrast Agents Laboratory of Jiangsu Province
Nanjing Polytechnic Institute
Geguan Road No. 265 Nanjing
Nanjing 210048
People's Republic of China
;
_publ_section_synopsis
;
In the title compound, the two indole ring systems are approximately
perpendicular to one another, making a dihedral angle of 80.9(5)\%. In the
crystal, pairs of N---H...O hydrogen bonds link the molecules into inversion
dimers and these are further linked by N---H...O and hydrogen bonds and short
Cl---Cl contacts into supramolecular chains.
;
_chemical_name_systematic
;
Diethyl
3,3'-[(2,4-dichlorophenyl)methylidene]bis(1<i>H</i>-indole-2-carboxylate)
;
_chemical_name_common     ?
_chemical_formula_moiety     'C29 H24 Cl2 N2 O4'
_chemical_formula_sum     'C29 H24 Cl2 N2 O4'
_chemical_formula_iupac     'C29 H24 Cl2 N2 O4'
_chemical_formula_weight     535.40
_chemical_melting_point     ?
_symmetry_cell_setting     monoclinic
_symmetry_space_group_name_H-M     'P 21/c'
_symmetry_space_group_name_Hall     '-P 2ybc'
loop_
    _symmetry_equiv_pos_as_xyz
    'x, y, z'
    '-x, y+1/2, -z+1/2'
    '-x, -y, -z'
    'x, -y-1/2, z-1/2'
_cell_length_a     9.776(2)
_cell_length_b     15.939(3)
_cell_length_c     17.581(4)
_cell_angle_alpha     90.00
_cell_angle_beta     101.94(3)
_cell_angle_gamma     90.00
_cell_volume     2680.2(9)
_cell_formula_units_Z     4
_cell_measurement_reflns_used     25
_cell_measurement_theta_min     9
_cell_measurement_theta_max     13
_cell_measurement_temperature     293(2)
_exptl_crystal_description     block
_exptl_crystal_colour     colorless
_exptl_crystal_size_max     0.30
_exptl_crystal_size_mid     0.20
_exptl_crystal_size_min     0.10
_exptl_crystal_density_diffrn     1.327
_exptl_crystal_density_meas     ?
_exptl_crystal_density_method     'not measured'
_exptl_crystal_F_000     1112
_exptl_absorpt_coefficient_mu     0.280
_exptl_absorpt_correction_type     psi-scan
_exptl_absorpt_process_details
;
(North <i>et al.</i>,  1968)
;
_exptl_absorpt_correction_T_min     0.9208
_exptl_absorpt_correction_T_max     0.9726
_exptl_special_details     ?
_diffrn_ambient_temperature     293(2)
_diffrn_radiation_type     MoK\a
_diffrn_radiation_wavelength     0.71073
_diffrn_radiation_source     'fine-focus sealed tube'
_diffrn_radiation_monochromator     graphite
_diffrn_measurement_device_type     'Enraf--Nonius CAD-4'
_diffrn_measurement_method     \w/2\q
_diffrn_detector_area_resol_mean     ?
_diffrn_reflns_number     5221
_diffrn_reflns_av_R_equivalents     0.0343
_diffrn_reflns_av_sigmaI/netI     0.0610
_diffrn_reflns_theta_min     1.74
_diffrn_reflns_theta_max     25.38
_diffrn_reflns_theta_full     25.38
_diffrn_measured_fraction_theta_max     0.996
_diffrn_measured_fraction_theta_full     0.996
_diffrn_reflns_limit_h_min     0
_diffrn_reflns_limit_h_max     11
_diffrn_reflns_limit_k_min     0
_diffrn_reflns_limit_k_max     19
_diffrn_reflns_limit_l_min     -21
_diffrn_reflns_limit_l_max     21
_diffrn_standards_number     3
_diffrn_standards_interval_count     200
_diffrn_standards_interval_time     2
_diffrn_standards_decay_%     1
_refine_special_details
;
 Refinement of F^2^ against ALL reflections.  The weighted R-factor wR and
 goodness of fit S are based on F^2^, conventional R-factors R are based
 on F, with F set to zero for negative F^2^. The threshold expression of
 F^2^ > 2sigma(F^2^) is used only for calculating R-factors(gt) etc. and is
 not relevant to the choice of reflections for refinement.  R-factors based
 on F^2^ are statistically about twice as large as those based on F, and R-
 factors based on ALL data will be even larger.
;
_reflns_number_total     4917
_reflns_number_gt     2864
_reflns_threshold_expression     >2sigma(I)
_refine_ls_structure_factor_coef     Fsqd
_refine_ls_matrix_type     full
_refine_ls_R_factor_all     0.1192
_refine_ls_R_factor_gt     0.0666
_refine_ls_wR_factor_gt     0.1653
_refine_ls_wR_factor_ref     0.1918
_refine_ls_goodness_of_fit_ref     1.000
_refine_ls_restrained_S_all     1.000
_refine_ls_number_reflns     4917
_refine_ls_number_parameters     328
_refine_ls_number_restraints     0
_refine_ls_hydrogen_treatment     constr
_refine_ls_weighting_scheme     calc
_refine_ls_weighting_details
         'calc w=1/[\s^2^(Fo^2^)+(0.1000P)^2^+0.6700P] where P=(Fo^2^+2Fc^2^)/3'
_atom_sites_solution_hydrogens     geom
_atom_sites_solution_primary     direct
_atom_sites_solution_secondary     difmap
_refine_ls_shift/su_max     0.000
_refine_ls_shift/su_mean     0.000
_refine_diff_density_max     0.686
_refine_diff_density_min     -1.135
_refine_ls_extinction_method     none
_refine_ls_extinction_coef     ?
loop_
    _atom_type_symbol
    _atom_type_description
    _atom_type_scat_dispersion_real
    _atom_type_scat_dispersion_imag
    _atom_type_scat_source
    'C' 'C' 0.0033 0.0016
                         'International Tables Vol C Tables 4.2.6.8 and 6.1.1.4'
    'H' 'H' 0.0000 0.0000
                         'International Tables Vol C Tables 4.2.6.8 and 6.1.1.4'
    'N' 'N' 0.0061 0.0033
                         'International Tables Vol C Tables 4.2.6.8 and 6.1.1.4'
    'O' 'O' 0.0106 0.0060
                         'International Tables Vol C Tables 4.2.6.8 and 6.1.1.4'
    'Cl' 'Cl' 0.1484 0.1585
                         'International Tables Vol C Tables 4.2.6.8 and 6.1.1.4'
_computing_data_collection
;
CAD4 EXPRESS (Enraf--Nonius, 1994)
;
_computing_cell_refinement
;
CAD4 EXPRESS (Enraf--Nonius, 1994)
;
_computing_data_reduction
;
XCAD4 (Harms & Wocadlo, 1995)
;
_computing_structure_solution
;
SHELXTL (Sheldrick, 2008)
;
_computing_structure_refinement
;
SHELXTL (Sheldrick, 2008)
;
_computing_molecular_graphics
;
Mercury (Macrae <i>et al.</i>, 2008)
;
_computing_publication_material
;
SHELXTL (Sheldrick, 2008)
;
loop_
    _atom_site_type_symbol
    _atom_site_label
    _atom_site_fract_x
    _atom_site_fract_y
    _atom_site_fract_z
    _atom_site_U_iso_or_equiv
    _atom_site_adp_type
    _atom_site_calc_flag
    _atom_site_refinement_flags
    _atom_site_occupancy
    _atom_site_symmetry_multiplicity
    _atom_site_disorder_assembly
    _atom_site_disorder_group
    Cl Cl1 0.99326(13) 0.65116(9) 0.32372(10) 0.0997(6) Uani d . 1 1 . .
    O O1 0.0795(3) 0.57429(17) -0.06706(15) 0.0537(7) Uani d . 1 1 . .
    N N1 0.1566(3) 0.53608(18) 0.09007(17) 0.0440(8) Uani d . 1 1 . .
    H H1A 0.0821 0.5101 0.0675 0.053 Uiso calc R 1 1 . .
    C C1 0.4458(4) 0.6877(2) 0.0923(2) 0.0371(8) Uani d . 1 1 . .
    H H1B 0.4656 0.6719 0.0418 0.044 Uiso calc R 1 1 . .
    Cl Cl2 0.61986(13) 0.53457(7) 0.08076(8) 0.0813(5) Uani d . 1 1 . .
    O O2 0.2675(3) 0.65654(16) -0.05724(14) 0.0478(7) Uani d . 1 1 . .
    N N2 0.3672(3) 0.91230(18) 0.04635(18) 0.0458(8) Uani d . 1 1 . .
    H H2A 0.3841 0.9599 0.0272 0.055 Uiso calc R 1 1 . .
    C C2 0.3421(4) 0.6237(2) 0.1094(2) 0.0373(8) Uani d . 1 1 . .
    O O3 0.6370(3) 0.77571(16) 0.01095(16) 0.0514(7) Uani d . 1 1 . .
    C C3 0.3369(4) 0.5821(2) 0.1812(2) 0.0400(8) Uani d . 1 1 . .
    O O4 0.6115(3) 0.91368(16) -0.00828(18) 0.0600(8) Uani d . 1 1 . .
    C C4 0.4188(4) 0.5829(3) 0.2572(2) 0.0554(11) Uani d . 1 1 . .
    H H4A 0.4952 0.6187 0.2702 0.066 Uiso calc R 1 1 . .
    C C5 0.3842(5) 0.5301(3) 0.3120(3) 0.0628(12) Uani d . 1 1 . .
    H H5A 0.4388 0.5304 0.3620 0.075 Uiso calc R 1 1 . .
    C C6 0.2703(5) 0.4761(3) 0.2950(3) 0.0598(12) Uani d . 1 1 . .
    H H6A 0.2510 0.4410 0.3337 0.072 Uiso calc R 1 1 . .
    C C7 0.1858(4) 0.4738(2) 0.2225(2) 0.0526(10) Uani d . 1 1 . .
    H H7A 0.1089 0.4382 0.2111 0.063 Uiso calc R 1 1 . .
    C C8 0.2203(4) 0.5274(2) 0.1659(2) 0.0424(9) Uani d . 1 1 . .
    C C9 0.2289(3) 0.5925(2) 0.0549(2) 0.0379(8) Uani d . 1 1 . .
    C C10 0.1837(4) 0.6072(2) -0.0283(2) 0.0378(8) Uani d . 1 1 . .
    C C11 0.2406(5) 0.6680(3) -0.1409(2) 0.0611(12) Uani d . 1 1 . .
    H H11A 0.1587 0.7029 -0.1577 0.073 Uiso calc R 1 1 . .
    H H11B 0.2245 0.6142 -0.1670 0.073 Uiso calc R 1 1 . .
    C C12 0.3646(5) 0.7087(3) -0.1591(3) 0.080 Uani d . 1 1 . .
    H H12A 0.3509 0.7169 -0.2143 0.120 Uiso calc R 1 1 . .
    H H12B 0.4449 0.6737 -0.1418 0.120 Uiso calc R 1 1 . .
    H H12C 0.3789 0.7619 -0.1333 0.120 Uiso calc R 1 1 . .
    C C13 0.3873(3) 0.7766(2) 0.0822(2) 0.0367(8) Uani d . 1 1 . .
    C C14 0.2657(4) 0.8105(2) 0.1040(2) 0.0393(8) Uani d . 1 1 . .
    C C15 0.1617(4) 0.7797(3) 0.1419(2) 0.0499(10) Uani d . 1 1 . .
    H H15A 0.1632 0.7241 0.1582 0.060 Uiso calc R 1 1 . .
    C C16 0.0581(5) 0.8334(3) 0.1541(3) 0.0624(12) Uani d . 1 1 . .
    H H16A -0.0111 0.8133 0.1786 0.075 Uiso calc R 1 1 . .
    C C17 0.0542(5) 0.9170(3) 0.1308(3) 0.0755(14) Uani d . 1 1 . .
    H H17A -0.0165 0.9517 0.1409 0.091 Uiso calc R 1 1 . .
    C C18 0.1515(4) 0.9490(3) 0.0938(3) 0.0610(12) Uani d . 1 1 . .
    H H18A 0.1474 1.0047 0.0776 0.073 Uiso calc R 1 1 . .
    C C19 0.2575(4) 0.8959(2) 0.0809(2) 0.0430(9) Uani d . 1 1 . .
    C C20 0.4467(4) 0.8411(2) 0.0468(2) 0.0378(8) Uani d . 1 1 . .
    C C21 0.5712(4) 0.8480(2) 0.0141(2) 0.0410(9) Uani d . 1 1 . .
    C C22 0.7623(5) 0.7796(3) -0.0215(3) 0.0673(13) Uani d . 1 1 . .
    H H22A 0.8306 0.8168 0.0093 0.081 Uiso calc R 1 1 . .
    H H22B 0.7397 0.8006 -0.0744 0.081 Uiso calc R 1 1 . .
    C C23 0.8196(6) 0.6929(4) -0.0202(4) 0.113(2) Uani d . 1 1 . .
    H H23A 0.9022 0.6932 -0.0417 0.170 Uiso calc R 1 1 . .
    H H23B 0.7509 0.6566 -0.0505 0.170 Uiso calc R 1 1 . .
    H H23C 0.8427 0.6730 0.0325 0.170 Uiso calc R 1 1 . .
    C C24 0.5846(4) 0.6817(2) 0.1501(2) 0.0391(8) Uani d . 1 1 . .
    C C25 0.6324(4) 0.7431(2) 0.2053(2) 0.0437(9) Uani d . 1 1 . .
    H H25A 0.5790 0.7912 0.2068 0.052 Uiso calc R 1 1 . .
    C C26 0.7582(4) 0.7340(3) 0.2582(2) 0.0530(11) Uani d . 1 1 . .
    H H26A 0.7885 0.7758 0.2948 0.064 Uiso calc R 1 1 . .
    C C27 0.8370(4) 0.6642(3) 0.2566(3) 0.0614(12) Uani d . 1 1 . .
    C C28 0.7963(4) 0.6021(3) 0.2019(3) 0.0634(12) Uani d . 1 1 . .
    H H28A 0.8513 0.5547 0.2006 0.076 Uiso calc R 1 1 . .
    C C29 0.6715(4) 0.6124(2) 0.1493(2) 0.0505(10) Uani d . 1 1 . .
loop_
    _atom_site_aniso_label
    _atom_site_aniso_U_11
    _atom_site_aniso_U_22
    _atom_site_aniso_U_33
    _atom_site_aniso_U_12
    _atom_site_aniso_U_13
    _atom_site_aniso_U_23
    Cl1 0.0617(8) 0.0762(9) 0.1361(13) -0.0114(7) -0.0373(8) 0.0215(8)
    O1 0.0412(15) 0.0659(18) 0.0512(16) -0.0065(14) 0.0034(13) 0.0008(14)
    N1 0.0394(17) 0.0439(18) 0.0467(18) -0.0081(14) 0.0045(14) 0.0025(14)
    C1 0.0398(19) 0.0283(17) 0.043(2) 0.0036(15) 0.0076(16) -0.0009(15)
    Cl2 0.0746(8) 0.0529(7) 0.1067(10) 0.0220(6) -0.0039(7) -0.0310(7)
    O2 0.0522(15) 0.0472(15) 0.0421(15) -0.0103(13) 0.0050(12) 0.0081(12)
    N2 0.0482(18) 0.0284(15) 0.064(2) 0.0026(14) 0.0178(16) 0.0064(14)
    C2 0.0386(19) 0.0289(18) 0.044(2) -0.0002(15) 0.0090(17) 0.0012(15)
    O3 0.0497(16) 0.0397(14) 0.0711(18) 0.0091(12) 0.0271(14) 0.0049(13)
    C3 0.044(2) 0.0314(18) 0.044(2) 0.0024(16) 0.0090(17) 0.0068(16)
    O4 0.0536(17) 0.0404(15) 0.094(2) 0.0019(13) 0.0339(16) 0.0158(15)
    C4 0.058(3) 0.056(2) 0.050(2) -0.012(2) 0.005(2) 0.005(2)
    C5 0.061(3) 0.070(3) 0.054(3) -0.003(2) 0.005(2) 0.018(2)
    C6 0.063(3) 0.057(3) 0.062(3) 0.001(2) 0.019(2) 0.023(2)
    C7 0.050(2) 0.047(2) 0.063(3) -0.0070(19) 0.017(2) 0.011(2)
    C8 0.039(2) 0.036(2) 0.053(2) 0.0003(16) 0.0113(17) 0.0015(17)
    C9 0.0347(18) 0.0327(18) 0.047(2) -0.0003(15) 0.0107(16) 0.0019(16)
    C10 0.0344(19) 0.0329(18) 0.045(2) 0.0045(16) 0.0061(17) -0.0003(16)
    C11 0.058(3) 0.068(3) 0.052(3) -0.007(2) -0.002(2) 0.016(2)
    C12 0.080 0.080 0.080 0.000 0.017 0.000
    C13 0.0364(19) 0.0316(18) 0.042(2) 0.0024(15) 0.0072(16) -0.0020(15)
    C14 0.040(2) 0.0365(19) 0.043(2) 0.0038(16) 0.0105(16) -0.0017(16)
    C15 0.046(2) 0.050(2) 0.058(3) 0.0015(19) 0.021(2) 0.0061(19)
    C16 0.059(3) 0.059(3) 0.078(3) 0.000(2) 0.035(2) 0.002(2)
    C17 0.064(3) 0.058(3) 0.114(4) 0.021(2) 0.042(3) -0.001(3)
    C18 0.056(3) 0.041(2) 0.093(3) 0.012(2) 0.030(2) 0.006(2)
    C19 0.040(2) 0.038(2) 0.054(2) 0.0029(17) 0.0158(18) 0.0010(17)
    C20 0.0388(19) 0.0288(18) 0.046(2) -0.0016(15) 0.0097(16) -0.0008(15)
    C21 0.039(2) 0.039(2) 0.045(2) -0.0015(17) 0.0076(17) 0.0001(17)
    C22 0.063(3) 0.061(3) 0.089(3) 0.012(2) 0.041(3) 0.002(2)
    C23 0.102(4) 0.099(5) 0.158(6) 0.055(4) 0.071(4) 0.029(4)
    C24 0.038(2) 0.0334(18) 0.046(2) -0.0048(16) 0.0095(16) 0.0011(16)
    C25 0.045(2) 0.0338(19) 0.052(2) -0.0043(17) 0.0096(18) 0.0023(17)
    C26 0.060(3) 0.043(2) 0.052(2) -0.018(2) 0.004(2) 0.0031(18)
    C27 0.045(2) 0.052(3) 0.080(3) -0.008(2) -0.006(2) 0.016(2)
    C28 0.042(2) 0.046(2) 0.097(4) 0.005(2) 0.001(2) 0.008(2)
    C29 0.046(2) 0.034(2) 0.069(3) 0.0024(18) 0.006(2) -0.0040(19)
_geom_special_details
;
 All esds (except the esd in the dihedral angle between two l.s. planes)
 are estimated using the full covariance matrix.  The cell esds are taken
 into account individually in the estimation of esds in distances, angles
 and torsion angles; correlations between esds in cell parameters are only
 used when they are defined by crystal symmetry.  An approximate (isotropic)
 treatment of cell esds is used for estimating esds involving l.s. planes.
;
loop_
    _geom_bond_atom_site_label_1
    _geom_bond_atom_site_label_2
    _geom_bond_site_symmetry_2
    _geom_bond_distance
    _geom_bond_publ_flag
    Cl1 C27 . 1.738(4) ?
    O1 C10 . 1.221(4) ?
    N1 C8 . 1.356(5) ?
    N1 C9 . 1.368(4) ?
    N1 H1A . 0.8600 ?
    C1 C2 . 1.511(5) ?
    C1 C24 . 1.521(5) ?
    C1 C13 . 1.525(4) ?
    C1 H1B . 0.9800 ?
    Cl2 C29 . 1.730(4) ?
    O2 C10 . 1.312(4) ?
    O2 C11 . 1.450(5) ?
    N2 C19 . 1.363(4) ?
    N2 C20 . 1.375(4) ?
    N2 H2A . 0.8600 ?
    C2 C9 . 1.396(5) ?
    C2 C3 . 1.436(5) ?
    O3 C21 . 1.327(4) ?
    O3 C22 . 1.456(5) ?
    C3 C4 . 1.409(5) ?
    C3 C8 . 1.415(5) ?
    O4 C21 . 1.212(4) ?
    C4 C5 . 1.372(5) ?
    C4 H4A . 0.9300 ?
    C5 C6 . 1.390(6) ?
    C5 H5A . 0.9300 ?
    C6 C7 . 1.369(6) ?
    C6 H6A . 0.9300 ?
    C7 C8 . 1.405(5) ?
    C7 H7A . 0.9300 ?
    C9 C10 . 1.457(5) ?
    C11 C12 . 1.467(6) ?
    C11 H11A . 0.9700 ?
    C11 H11B . 0.9700 ?
    C12 H12A . 0.9600 ?
    C12 H12B . 0.9600 ?
    C12 H12C . 0.9600 ?
    C13 C20 . 1.389(5) ?
    C13 C14 . 1.429(5) ?
    C14 C15 . 1.414(5) ?
    C14 C19 . 1.418(5) ?
    C15 C16 . 1.377(5) ?
    C15 H15A . 0.9300 ?
    C16 C17 . 1.392(6) ?
    C16 H16A . 0.9300 ?
    C17 C18 . 1.358(6) ?
    C17 H17A . 0.9300 ?
    C18 C19 . 1.393(5) ?
    C18 H18A . 0.9300 ?
    C20 C21 . 1.454(5) ?
    C22 C23 . 1.489(7) ?
    C22 H22A . 0.9700 ?
    C22 H22B . 0.9700 ?
    C23 H23A . 0.9600 ?
    C23 H23B . 0.9600 ?
    C23 H23C . 0.9600 ?
    C24 C25 . 1.389(5) ?
    C24 C29 . 1.396(5) ?
    C25 C26 . 1.388(5) ?
    C25 H25A . 0.9300 ?
    C26 C27 . 1.358(6) ?
    C26 H26A . 0.9300 ?
    C27 C28 . 1.380(6) ?
    C28 C29 . 1.380(5) ?
    C28 H28A . 0.9300 ?
loop_
    _geom_angle_atom_site_label_1
    _geom_angle_atom_site_label_2
    _geom_angle_atom_site_label_3
    _geom_angle_site_symmetry_1
    _geom_angle_site_symmetry_3
    _geom_angle
    _geom_angle_publ_flag
    C8 N1 C9 . . 109.6(3) ?
    C8 N1 H1A . . 125.2 ?
    C9 N1 H1A . . 125.2 ?
    C2 C1 C24 . . 111.6(3) ?
    C2 C1 C13 . . 113.6(3) ?
    C24 C1 C13 . . 113.4(3) ?
    C2 C1 H1B . . 105.8 ?
    C24 C1 H1B . . 105.8 ?
    C13 C1 H1B . . 105.8 ?
    C10 O2 C11 . . 118.2(3) ?
    C19 N2 C20 . . 109.6(3) ?
    C19 N2 H2A . . 125.2 ?
    C20 N2 H2A . . 125.2 ?
    C9 C2 C3 . . 105.7(3) ?
    C9 C2 C1 . . 125.0(3) ?
    C3 C2 C1 . . 129.3(3) ?
    C21 O3 C22 . . 115.8(3) ?
    C4 C3 C8 . . 117.6(3) ?
    C4 C3 C2 . . 135.5(3) ?
    C8 C3 C2 . . 106.9(3) ?
    C5 C4 C3 . . 119.1(4) ?
    C5 C4 H4A . . 120.5 ?
    C3 C4 H4A . . 120.5 ?
    C4 C5 C6 . . 122.2(4) ?
    C4 C5 H5A . . 118.9 ?
    C6 C5 H5A . . 118.9 ?
    C7 C6 C5 . . 121.2(4) ?
    C7 C6 H6A . . 119.4 ?
    C5 C6 H6A . . 119.4 ?
    C6 C7 C8 . . 117.2(4) ?
    C6 C7 H7A . . 121.4 ?
    C8 C7 H7A . . 121.4 ?
    N1 C8 C7 . . 129.0(3) ?
    N1 C8 C3 . . 108.2(3) ?
    C7 C8 C3 . . 122.8(4) ?
    N1 C9 C2 . . 109.6(3) ?
    N1 C9 C10 . . 118.8(3) ?
    C2 C9 C10 . . 131.6(3) ?
    O1 C10 O2 . . 123.8(3) ?
    O1 C10 C9 . . 122.4(3) ?
    O2 C10 C9 . . 113.7(3) ?
    O2 C11 C12 . . 107.0(3) ?
    O2 C11 H11A . . 110.3 ?
    C12 C11 H11A . . 110.3 ?
    O2 C11 H11B . . 110.3 ?
    C12 C11 H11B . . 110.3 ?
    H11A C11 H11B . . 108.6 ?
    C11 C12 H12A . . 109.5 ?
    C11 C12 H12B . . 109.5 ?
    H12A C12 H12B . . 109.5 ?
    C11 C12 H12C . . 109.5 ?
    H12A C12 H12C . . 109.5 ?
    H12B C12 H12C . . 109.5 ?
    C20 C13 C14 . . 106.8(3) ?
    C20 C13 C1 . . 124.0(3) ?
    C14 C13 C1 . . 129.2(3) ?
    C15 C14 C19 . . 117.7(3) ?
    C15 C14 C13 . . 135.6(3) ?
    C19 C14 C13 . . 106.7(3) ?
    C16 C15 C14 . . 118.8(4) ?
    C16 C15 H15A . . 120.6 ?
    C14 C15 H15A . . 120.6 ?
    C15 C16 C17 . . 121.7(4) ?
    C15 C16 H16A . . 119.1 ?
    C17 C16 H16A . . 119.1 ?
    C18 C17 C16 . . 121.4(4) ?
    C18 C17 H17A . . 119.3 ?
    C16 C17 H17A . . 119.3 ?
    C17 C18 C19 . . 117.9(4) ?
    C17 C18 H18A . . 121.0 ?
    C19 C18 H18A . . 121.0 ?
    N2 C19 C18 . . 129.6(3) ?
    N2 C19 C14 . . 108.0(3) ?
    C18 C19 C14 . . 122.5(3) ?
    N2 C20 C13 . . 109.0(3) ?
    N2 C20 C21 . . 117.0(3) ?
    C13 C20 C21 . . 134.0(3) ?
    O4 C21 O3 . . 122.9(3) ?
    O4 C21 C20 . . 123.3(3) ?
    O3 C21 C20 . . 113.8(3) ?
    O3 C22 C23 . . 107.4(4) ?
    O3 C22 H22A . . 110.2 ?
    C23 C22 H22A . . 110.2 ?
    O3 C22 H22B . . 110.2 ?
    C23 C22 H22B . . 110.2 ?
    H22A C22 H22B . . 108.5 ?
    C22 C23 H23A . . 109.5 ?
    C22 C23 H23B . . 109.5 ?
    H23A C23 H23B . . 109.5 ?
    C22 C23 H23C . . 109.5 ?
    H23A C23 H23C . . 109.5 ?
    H23B C23 H23C . . 109.5 ?
    C25 C24 C29 . . 116.6(3) ?
    C25 C24 C1 . . 123.2(3) ?
    C29 C24 C1 . . 120.2(3) ?
    C26 C25 C24 . . 121.2(4) ?
    C26 C25 H25A . . 119.4 ?
    C24 C25 H25A . . 119.4 ?
    C27 C26 C25 . . 120.0(4) ?
    C27 C26 H26A . . 120.0 ?
    C25 C26 H26A . . 120.0 ?
    C26 C27 C28 . . 121.3(4) ?
    C26 C27 Cl1 . . 120.4(4) ?
    C28 C27 Cl1 . . 118.3(3) ?
    C29 C28 C27 . . 118.0(4) ?
    C29 C28 H28A . . 121.0 ?
    C27 C28 H28A . . 121.0 ?
    C28 C29 C24 . . 122.9(4) ?
    C28 C29 Cl2 . . 118.1(3) ?
    C24 C29 Cl2 . . 119.0(3) ?
loop_
    _geom_torsion_atom_site_label_1
    _geom_torsion_atom_site_label_2
    _geom_torsion_atom_site_label_3
    _geom_torsion_atom_site_label_4
    _geom_torsion_site_symmetry_1
    _geom_torsion_site_symmetry_2
    _geom_torsion_site_symmetry_3
    _geom_torsion_site_symmetry_4
    _geom_torsion
    _geom_torsion_publ_flag
    C24 C1 C2 C9 . . . . -156.0(3) ?
    C13 C1 C2 C9 . . . . 74.3(4) ?
    C24 C1 C2 C3 . . . . 23.5(5) ?
    C13 C1 C2 C3 . . . . -106.2(4) ?
    C9 C2 C3 C4 . . . . 178.7(4) ?
    C1 C2 C3 C4 . . . . -0.9(7) ?
    C9 C2 C3 C8 . . . . 0.3(4) ?
    C1 C2 C3 C8 . . . . -179.3(3) ?
    C8 C3 C4 C5 . . . . 1.4(6) ?
    C2 C3 C4 C5 . . . . -176.9(4) ?
    C3 C4 C5 C6 . . . . -0.5(7) ?
    C4 C5 C6 C7 . . . . -0.6(7) ?
    C5 C6 C7 C8 . . . . 0.7(6) ?
    C9 N1 C8 C7 . . . . -176.9(4) ?
    C9 N1 C8 C3 . . . . 1.5(4) ?
    C6 C7 C8 N1 . . . . 178.5(4) ?
    C6 C7 C8 C3 . . . . 0.3(6) ?
    C4 C3 C8 N1 . . . . -179.8(3) ?
    C2 C3 C8 N1 . . . . -1.1(4) ?
    C4 C3 C8 C7 . . . . -1.3(5) ?
    C2 C3 C8 C7 . . . . 177.5(3) ?
    C8 N1 C9 C2 . . . . -1.4(4) ?
    C8 N1 C9 C10 . . . . 176.0(3) ?
    C3 C2 C9 N1 . . . . 0.6(4) ?
    C1 C2 C9 N1 . . . . -179.7(3) ?
    C3 C2 C9 C10 . . . . -176.2(3) ?
    C1 C2 C9 C10 . . . . 3.4(6) ?
    C11 O2 C10 O1 . . . . -4.5(5) ?
    C11 O2 C10 C9 . . . . 173.4(3) ?
    N1 C9 C10 O1 . . . . 3.8(5) ?
    C2 C9 C10 O1 . . . . -179.5(4) ?
    N1 C9 C10 O2 . . . . -174.1(3) ?
    C2 C9 C10 O2 . . . . 2.5(5) ?
    C10 O2 C11 C12 . . . . -167.2(3) ?
    C2 C1 C13 C20 . . . . -162.4(3) ?
    C24 C1 C13 C20 . . . . 68.8(4) ?
    C2 C1 C13 C14 . . . . 16.4(5) ?
    C24 C1 C13 C14 . . . . -112.3(4) ?
    C20 C13 C14 C15 . . . . -179.2(4) ?
    C1 C13 C14 C15 . . . . 1.8(7) ?
    C20 C13 C14 C19 . . . . -0.4(4) ?
    C1 C13 C14 C19 . . . . -179.4(3) ?
    C19 C14 C15 C16 . . . . 0.2(6) ?
    C13 C14 C15 C16 . . . . 178.9(4) ?
    C14 C15 C16 C17 . . . . -0.6(7) ?
    C15 C16 C17 C18 . . . . 1.1(8) ?
    C16 C17 C18 C19 . . . . -1.1(8) ?
    C20 N2 C19 C18 . . . . 179.4(4) ?
    C20 N2 C19 C14 . . . . -0.5(4) ?
    C17 C18 C19 N2 . . . . -179.2(4) ?
    C17 C18 C19 C14 . . . . 0.7(7) ?
    C15 C14 C19 N2 . . . . 179.6(3) ?
    C13 C14 C19 N2 . . . . 0.6(4) ?
    C15 C14 C19 C18 . . . . -0.3(6) ?
    C13 C14 C19 C18 . . . . -179.4(4) ?
    C19 N2 C20 C13 . . . . 0.2(4) ?
    C19 N2 C20 C21 . . . . -178.2(3) ?
    C14 C13 C20 N2 . . . . 0.1(4) ?
    C1 C13 C20 N2 . . . . 179.2(3) ?
    C14 C13 C20 C21 . . . . 178.2(4) ?
    C1 C13 C20 C21 . . . . -2.7(6) ?
    C22 O3 C21 O4 . . . . 0.0(5) ?
    C22 O3 C21 C20 . . . . 180.0(3) ?
    N2 C20 C21 O4 . . . . 4.9(5) ?
    C13 C20 C21 O4 . . . . -173.1(4) ?
    N2 C20 C21 O3 . . . . -175.1(3) ?
    C13 C20 C21 O3 . . . . 7.0(6) ?
    C21 O3 C22 C23 . . . . -179.8(4) ?
    C2 C1 C24 C25 . . . . -110.9(4) ?
    C13 C1 C24 C25 . . . . 18.9(5) ?
    C2 C1 C24 C29 . . . . 69.4(4) ?
    C13 C1 C24 C29 . . . . -160.8(3) ?
    C29 C24 C25 C26 . . . . -2.0(5) ?
    C1 C24 C25 C26 . . . . 178.3(3) ?
    C24 C25 C26 C27 . . . . 0.0(6) ?
    C25 C26 C27 C28 . . . . 1.5(6) ?
    C25 C26 C27 Cl1 . . . . -178.8(3) ?
    C26 C27 C28 C29 . . . . -0.9(7) ?
    Cl1 C27 C28 C29 . . . . 179.4(3) ?
    C27 C28 C29 C24 . . . . -1.2(7) ?
    C27 C28 C29 Cl2 . . . . -179.8(3) ?
    C25 C24 C29 C28 . . . . 2.6(6) ?
    C1 C24 C29 C28 . . . . -177.7(4) ?
    C25 C24 C29 Cl2 . . . . -178.8(3) ?
    C1 C24 C29 Cl2 . . . . 0.9(5) ?
loop_
    _geom_hbond_atom_site_label_D
    _geom_hbond_atom_site_label_H
    _geom_hbond_atom_site_label_A
    _geom_hbond_site_symmetry_A
    _geom_hbond_distance_DH
    _geom_hbond_distance_HA
    _geom_hbond_distance_DA
    _geom_hbond_angle_DHA
    N1 H1A O1 3_565 0.86 2.07 2.864(4) 152
    N2 H2A O4 3_675 0.86 2.04 2.871(4) 161
    C11 H11A Cl1 4_475 0.97 2.81 3.731(5) 158
    C4 H4A Cg5 . 0.93 2.77 3.516(4) 137
    C15 H15A Cg1 . 0.93 2.72 3.476(5) 139
_iucr_refine_instructions_details
;
   X.res created by SHELXL-2014/7
TITL X in P2(1)/c
CELL 0.71073   9.7760  15.9390  17.5810  90.000 101.940  90.000
ZERR    4.00   0.0020   0.0032   0.0035   0.000   0.030   0.000
LATT  1
SYMM -X, 0.5+Y, 0.5-Z
SFAC C H N O CL
UNIT 116 96 8 16 8
ACTA
L.S. 50
BOND $H
CONF
SIZE .3 .2 .1
FMAP 2
PLAN 10
WGHT    0.100000    0.670000
FVAR       0.99699
CL1   5    0.993257    0.651161    0.323722    11.00000    0.06173    0.07617 =
         0.13611    0.02147   -0.03726   -0.01138
O1    4    0.079510    0.574287   -0.067062    11.00000    0.04121    0.06594 =
         0.05118    0.00076    0.00339   -0.00654
N1    3    0.156569    0.536078    0.090076    11.00000    0.03938    0.04393 =
         0.04675    0.00245    0.00452   -0.00806
AFIX  43
H1A   2    0.082099    0.510054    0.067551    11.00000   -1.20000
AFIX   0
C1    1    0.445824    0.687690    0.092312    11.00000    0.03978    0.02835 =
         0.04269   -0.00093    0.00757    0.00361
AFIX  13
H1B   2    0.465646    0.671889    0.041812    11.00000   -1.20000
AFIX   0
CL2   5    0.619861    0.534574    0.080763    11.00000    0.07456    0.05288 =
         0.10665   -0.03098   -0.00390    0.02199
O2    4    0.267546    0.656540   -0.057245    11.00000    0.05215    0.04716 =
         0.04215    0.00809    0.00499   -0.01025
N2    3    0.367180    0.912301    0.046352    11.00000    0.04820    0.02838 =
         0.06360    0.00638    0.01776    0.00264
AFIX  43
H2A   2    0.384090    0.959912    0.027201    11.00000   -1.20000
AFIX   0
C2    1    0.342110    0.623690    0.109356    11.00000    0.03862    0.02890 =
         0.04446    0.00120    0.00897   -0.00014
O3    4    0.636954    0.775708    0.010955    11.00000    0.04973    0.03965 =
         0.07107    0.00487    0.02708    0.00915
C3    1    0.336886    0.582078    0.181176    11.00000    0.04410    0.03139 =
         0.04444    0.00683    0.00897    0.00240
O4    4    0.611462    0.913679   -0.008278    11.00000    0.05360    0.04037 =
         0.09394    0.01584    0.03388    0.00185
C4    1    0.418775    0.582870    0.257239    11.00000    0.05784    0.05593 =
         0.04975    0.00517    0.00490   -0.01179
AFIX  43
H4A   2    0.495165    0.618681    0.270160    11.00000   -1.20000
AFIX   0
C5    1    0.384209    0.530064    0.311958    11.00000    0.06066    0.07016 =
         0.05433    0.01788    0.00466   -0.00312
AFIX  43
H5A   2    0.438812    0.530383    0.362008    11.00000   -1.20000
AFIX   0
C6    1    0.270273    0.476116    0.295037    11.00000    0.06310    0.05716 =
         0.06165    0.02284    0.01870    0.00107
AFIX  43
H6A   2    0.251040    0.440958    0.333724    11.00000   -1.20000
AFIX   0
C7    1    0.185808    0.473758    0.222480    11.00000    0.04984    0.04711 =
         0.06312    0.01096    0.01692   -0.00701
AFIX  43
H7A   2    0.108906    0.438157    0.211146    11.00000   -1.20000
AFIX   0
C8    1    0.220281    0.527430    0.165865    11.00000    0.03880    0.03640 =
         0.05293    0.00151    0.01134    0.00026
C9    1    0.228874    0.592536    0.054917    11.00000    0.03473    0.03272 =
         0.04731    0.00192    0.01074   -0.00029
C10   1    0.183714    0.607232   -0.028280    11.00000    0.03444    0.03295 =
         0.04505   -0.00026    0.00608    0.00451
C11   1    0.240630    0.668004   -0.140850    11.00000    0.05809    0.06761 =
         0.05173    0.01593   -0.00201   -0.00727
AFIX  23
H11A  2    0.158662    0.702891   -0.157709    11.00000   -1.20000
H11B  2    0.224467    0.614243   -0.167025    11.00000   -1.20000
AFIX   2
C12   1    0.364544    0.708668   -0.159142    11.00000    0.08026    0.08026 =
         0.08026    0.00000    0.01660    0.00000
AFIX  33
H12A  2    0.350580    0.717335   -0.214248    11.00000   -1.50000
H12B  2    0.379320    0.761757   -0.132937    11.00000   -1.50000
H12C  2    0.444818    0.673524   -0.142210    11.00000   -1.50000
AFIX   0
C13   1    0.387347    0.776617    0.082181    11.00000    0.03645    0.03161 =
         0.04177   -0.00198    0.00718    0.00241
C14   1    0.265712    0.810500    0.103999    11.00000    0.03973    0.03649 =
         0.04261   -0.00174    0.01050    0.00377
C15   1    0.161689    0.779674    0.141880    11.00000    0.04625    0.04987 =
         0.05812    0.00616    0.02117    0.00146
AFIX  43
H15A  2    0.163210    0.724128    0.158227    11.00000   -1.20000
AFIX   0
C16   1    0.058111    0.833416    0.154115    11.00000    0.05882    0.05930 =
         0.07813    0.00225    0.03514    0.00020
AFIX  43
H16A  2   -0.011071    0.813345    0.178568    11.00000   -1.20000
AFIX   0
C17   1    0.054227    0.917000    0.130844    11.00000    0.06447    0.05785 =
         0.11418   -0.00081    0.04188    0.02142
AFIX  43
H17A  2   -0.016505    0.951667    0.140864    11.00000   -1.20000
AFIX   0
C18   1    0.151464    0.949019    0.093834    11.00000    0.05600    0.04083 =
         0.09264    0.00563    0.03014    0.01232
AFIX  43
H18A  2    0.147432    1.004676    0.077643    11.00000   -1.20000
AFIX   0
C19   1    0.257457    0.895888    0.080874    11.00000    0.03997    0.03777 =
         0.05400    0.00104    0.01583    0.00291
C20   1    0.446700    0.841102    0.046826    11.00000    0.03885    0.02881 =
         0.04627   -0.00078    0.00974   -0.00160
C21   1    0.571178    0.848023    0.014135    11.00000    0.03859    0.03863 =
         0.04543    0.00011    0.00763   -0.00146
C22   1    0.762336    0.779564   -0.021464    11.00000    0.06326    0.06114 =
         0.08862    0.00217    0.04113    0.01181
AFIX  23
H22A  2    0.830631    0.816800    0.009285    11.00000   -1.20000
H22B  2    0.739645    0.800589   -0.074357    11.00000   -1.20000
AFIX   0
C23   1    0.819635    0.692895   -0.020176    11.00000    0.10153    0.09885 =
         0.15805    0.02858    0.07135    0.05499
AFIX  33
H23A  2    0.902705    0.693311   -0.041265    11.00000   -1.50000
H23B  2    0.841865    0.672820    0.032422    11.00000   -1.50000
H23C  2    0.751275    0.656679   -0.050856    11.00000   -1.50000
AFIX   0
C24   1    0.584648    0.681723    0.150089    11.00000    0.03834    0.03336 =
         0.04588    0.00108    0.00951   -0.00477
C25   1    0.632350    0.743100    0.205276    11.00000    0.04456    0.03377 =
         0.05246    0.00224    0.00960   -0.00430
AFIX  43
H25A  2    0.579021    0.791156    0.206781    11.00000   -1.20000
AFIX   0
C26   1    0.758180    0.734031    0.258234    11.00000    0.06002    0.04309 =
         0.05233    0.00314    0.00371   -0.01759
AFIX  43
H26A  2    0.788467    0.775780    0.294795    11.00000   -1.20000
AFIX   0
C27   1    0.837028    0.664157    0.256624    11.00000    0.04496    0.05162 =
         0.07962    0.01597   -0.00563   -0.00837
C28   1    0.796275    0.602077    0.201904    11.00000    0.04195    0.04557 =
         0.09698    0.00794    0.00148    0.00535
AFIX  43
H28A  2    0.851255    0.554703    0.200552    11.00000   -1.20000
AFIX   0
C29   1    0.671515    0.612395    0.149255    11.00000    0.04624    0.03397 =
         0.06854   -0.00396    0.00563    0.00238
HKLF 4
REM  X in P2(1)/c
REM R1 =  0.0665 for    2863 Fo > 4sig(Fo)  and  0.1192 for all    4917 data
REM    328 parameters refined using      0 restraints
END
WGHT      0.1028      0.0000
REM Highest difference peak  0.686,  deepest hole -1.135,  1-sigma level  0.057
Q1    1   0.3117  0.7496 -0.1515  11.00000  0.05    0.69
Q2    1   0.4001  0.6598 -0.1693  11.00000  0.05    0.62
Q3    1   0.4231  0.7355  0.0955  11.00000  0.05    0.22
Q4    1   0.4244  0.8063  0.0702  11.00000  0.05    0.21
Q5    1   0.3076  0.6014  0.0789  11.00000  0.05    0.20
Q6    1   1.0533  0.6756  0.2919  11.00000  0.05    0.19
Q7    1   0.3851  0.8617  0.0251  11.00000  0.05    0.19
Q8    1   0.3106  0.8007 -0.0933  11.00000  0.05    0.18
Q9    1   0.9235  0.7411  0.2336  11.00000  0.05    0.18
Q10   1   0.3810  0.7649  0.0537  11.00000  0.05    0.17
;
