# Supplementary material for: Crystal structure of diethyl 3,3′-[(2,4-di­chloro­phen­yl)methyl­idene]bis­(1H-indole-2-carboxyl­ate)
Source: Acta Crystallogr E Crystallogr Commun. 2017 Nov 3;73(Pt 12):1817–9. doi: 10.1107/S2056989017015730 (PMC5730230; doi:10.1107/S2056989017015730)
Supplement: Supplementary file 2 [file e-73-01817-Isup2.hkl]

# 
# h,k,l, Fc-squared, Fo-squared, sigma(Fo-squared) and status flag 
# 
data_I
_shelx_title ' X in P2(1)/c' 
_shelx_refln_list_code          4 
_shelx_F_calc_maximum      221.11 
_exptl_crystal_F_000      1112.00 
_reflns_d_resolution_high  0.8290 
 
loop_ 
 _symmetry_equiv_pos_as_xyz 
 'x, y, z' 
 '-x, y+1/2, -z+1/2' 
 '-x, -y, -z' 
 'x, -y-1/2, z-1/2' 
 
_cell_length_a     9.7760 
_cell_length_b    15.9390 
_cell_length_c    17.5810 
_cell_angle_alpha  90.000 
_cell_angle_beta  101.940 
_cell_angle_gamma  90.000 
 
_shelx_F_squared_multiplier     1.000 
 
loop_ 
 _refln_index_h 
 _refln_index_k 
 _refln_index_l 
 _refln_F_squared_calc 
 _refln_F_squared_meas 
 _refln_F_squared_sigma 
 _refln_observed_status 
   1   0   0     7003.61     8058.05    142.49 o 
   2   0   0    16129.78    16097.25    273.15 o 
   3   0   0     4983.26     5188.17     52.25 o 
   4   0   0     3387.41     3038.58     45.09 o 
   5   0   0    20339.45    19986.21    108.65 o 
   6   0   0      118.67      141.15     43.94 o 
   7   0   0      107.90      136.70     27.79 o 
   8   0   0      851.79      794.09     37.61 o 
   9   0   0      114.83      150.54     26.78 o 
  10   0   0      215.02      176.80     30.53 o 
  11   0   0      234.74      203.65     30.19 o 
   1   1   0     1692.00     1994.91     18.12 o 
   2   1   0      112.39      132.86      9.89 o 
   3   1   0        8.44        5.76      5.76 o 
   4   1   0      486.81      549.11     18.36 o 
   5   1   0     1124.29     1288.11     30.49 o 
   6   1   0      737.18      824.87     28.41 o 
   7   1   0        3.33        1.72     14.94 o 
   8   1   0        3.62       34.96     15.51 o 
   9   1   0       17.17        8.21     17.89 o 
  10   1   0      111.15       64.01     25.57 o 
  11   1   0       80.22       55.76     25.88 o 
   0   2   0      405.14      463.36      9.90 o 
   1   2   0      577.82      568.96     12.22 o 
   2   2   0       80.05      103.87     11.38 o 
   3   2   0      181.20      177.27     10.84 o 
   4   2   0     2585.08     2874.91     37.04 o 
   5   2   0        4.73        4.30      9.53 o 
   6   2   0        0.04        5.91     10.88 o 
   7   2   0      301.03      348.47     23.37 o 
   8   2   0       42.22       42.35     16.44 o 
   9   2   0       93.87       88.68     23.54 o 
  10   2   0      104.60       82.11     24.95 o 
  11   2   0       29.04       12.20     23.01 o 
   1   3   0    11709.31    11094.90    229.23 o 
   2   3   0     1485.98     1252.43     22.57 o 
   3   3   0      105.78       80.62     10.84 o 
   4   3   0      450.61      423.40     18.89 o 
   5   3   0      391.63      277.50     17.73 o 
   6   3   0      115.25      191.62     18.78 o 
   7   3   0        3.96        3.23     13.06 o 
   8   3   0      270.32      269.47     22.63 o 
   9   3   0       87.91      117.74     22.80 o 
  10   3   0        6.90       32.93     19.86 o 
  11   3   0      233.51      188.61     28.88 o 
   0   4   0     1760.05     2160.15     26.16 o 
   1   4   0     2400.13     2007.28     25.60 o 
   2   4   0     2640.98     2876.12     33.50 o 
   3   4   0     1260.31     1407.69     26.61 o 
   4   4   0     5478.45     5039.58     53.61 o 
   5   4   0      118.44       99.17     14.66 o 
   6   4   0       89.02       71.05     15.53 o 
   7   4   0      297.95      306.48     22.21 o 
   8   4   0      368.94      328.08     25.90 o 
   9   4   0      608.42      527.45     34.21 o 
  10   4   0        1.52       14.48     18.67 o 
  11   4   0        1.79       31.74     19.75 o 
   1   5   0     1402.30     1506.55     24.47 o 
   2   5   0     7379.71     7695.65     56.47 o 
   3   5   0     2347.04     2139.47     33.15 o 
   4   5   0      511.05      537.37     22.84 o 
   5   5   0      562.24      716.12     30.80 o 
   6   5   0       95.63      111.35     18.46 o 
   7   5   0      644.38      711.95     32.86 o 
   8   5   0      189.49      185.54     24.65 o 
   9   5   0      231.83      242.45     27.04 o 
  10   5   0      182.49      167.11     26.00 o 
  11   5   0       10.50        6.34     22.10 o 
   0   6   0        5.68       20.00     10.87 o 
   1   6   0      988.55      996.09     21.83 o 
   2   6   0     1939.95     2162.98     33.13 o 
   3   6   0      842.48     1131.44     28.58 o 
   4   6   0     5114.73     5143.41     58.46 o 
   5   6   0      103.37      157.21     17.40 o 
   6   6   0        0.12        4.44     20.03 o 
   7   6   0     2836.41     2843.01     62.30 o 
   8   6   0       56.62       52.88     19.98 o 
   9   6   0       23.77       48.70     19.90 o 
  10   6   0       11.02       29.41     20.67 o 
   1   7   0       22.47       24.90      6.98 o 
   2   7   0      126.93      135.52     12.30 o 
   3   7   0      430.89      380.25     19.22 o 
   4   7   0        5.96       10.32     10.90 o 
   5   7   0      369.80      403.18     24.16 o 
   6   7   0      563.12      545.13     28.12 o 
   7   7   0        1.75       27.97     19.98 o 
   8   7   0      136.02      119.48     25.63 o 
   9   7   0       47.95       30.80     25.12 o 
  10   7   0        6.00        7.92     20.64 o 
   0   8   0     1573.37     1651.80     31.41 o 
   1   8   0        9.27       21.88      9.81 o 
   2   8   0      525.27      536.84     25.01 o 
   3   8   0      447.57      497.40     22.25 o 
   4   8   0      261.59      235.86     21.64 o 
   5   8   0       28.78       12.04     15.06 o 
   6   8   0      380.56      444.87     29.59 o 
   7   8   0       34.10       65.50     21.68 o 
   8   8   0       62.20       72.52     22.27 o 
   9   8   0       27.57       13.39     26.07 o 
  10   8   0       37.68       31.48     21.63 o 
   1   9   0     1728.56     1661.60     36.24 o 
   2   9   0     1213.82     1009.70     30.23 o 
   3   9   0      557.13      461.22     23.49 o 
   4   9   0      337.98      277.51     20.95 o 
   5   9   0      134.75      152.22     19.99 o 
   6   9   0      157.74      156.54     25.15 o 
   7   9   0      102.91      114.53     23.33 o 
   8   9   0        4.52       54.52     19.51 o 
   9   9   0       60.53       57.67     26.31 o 
  10   9   0       47.49       66.73     22.63 o 
   0  10   0       86.44      116.50     19.68 o 
   1  10   0      466.69      461.58     21.12 o 
   2  10   0     1164.27     1122.98     33.26 o 
   3  10   0      239.49      282.35     19.96 o 
   4  10   0        9.80       15.07     13.89 o 
   5  10   0       10.56       18.73     18.14 o 
   6  10   0       93.02       88.70     23.57 o 
   7  10   0      343.16      317.33     30.95 o 
   8  10   0      193.13      189.37     27.28 o 
   9  10   0        0.11        8.35     22.17 o 
   1  11   0       55.10       86.07     16.35 o 
   2  11   0       22.71       64.01     16.94 o 
   3  11   0       50.27       57.37     17.27 o 
   4  11   0      206.66      230.17     22.79 o 
   5  11   0      111.97      103.96     21.33 o 
   6  11   0       36.20       51.49     18.65 o 
   7  11   0        6.49       13.97     21.34 o 
   8  11   0       28.13       47.55     23.49 o 
   9  11   0       70.18       46.23     25.75 o 
   0  12   0      301.81      345.84     25.42 o 
   1  12   0       31.32       10.52     15.71 o 
   2  12   0      438.58      366.39     24.59 o 
   3  12   0       77.72      145.06     17.61 o 
   4  12   0      448.07      454.63     31.00 o 
   5  12   0        0.05        9.02     20.25 o 
   6  12   0      539.66      502.99     34.16 o 
   7  12   0       14.91       22.30     21.73 o 
   8  12   0       20.16       39.94     23.77 o 
   1  13   0        0.41       11.55     17.33 o 
   2  13   0       22.13       11.94     17.62 o 
   3  13   0      286.08      195.83     24.59 o 
   4  13   0       36.32       33.70     21.83 o 
   5  13   0      366.35      311.77     28.98 o 
   6  13   0        0.51        3.86     22.88 o 
   7  13   0        1.51        1.38     21.62 o 
   8  13   0      149.04      118.49     26.05 o 
   0  14   0      659.40      819.26     37.07 o 
   1  14   0      232.14      313.09     25.62 o 
   2  14   0      673.48      710.20     34.62 o 
   3  14   0      136.50      121.43     23.94 o 
   4  14   0       19.56       72.90     18.34 o 
   5  14   0      170.47      210.24     24.18 o 
   6  14   0        6.25        1.25     20.71 o 
   7  14   0       38.61       66.62     24.53 o 
   1  15   0       41.01       13.67     22.21 o 
   2  15   0      137.22      119.07     22.88 o 
   3  15   0       38.35       44.75     19.53 o 
   4  15   0      100.56      113.38     21.55 o 
   5  15   0       19.68       20.89     22.12 o 
   6  15   0       79.94       73.92     22.79 o 
   7  15   0        1.78        6.78     21.92 o 
   0  16   0     2481.54     2248.37     61.61 o 
   1  16   0       14.47       21.74     22.15 o 
   2  16   0       53.14       48.26     23.58 o 
   3  16   0       20.26       52.17     18.13 o 
   4  16   0       13.85       10.44     21.31 o 
   5  16   0      704.53      661.32     38.38 o 
   6  16   0        2.79        8.05     20.67 o 
   1  17   0        0.05       22.88     20.32 o 
   2  17   0       84.90       95.61     24.44 o 
   3  17   0       20.03       42.11     19.47 o 
   4  17   0      131.35      105.52     27.02 o 
   5  17   0        5.94       22.70     22.70 o 
   0  18   0       68.61      139.12     29.95 o 
   1  18   0       91.66       99.18     23.39 o 
   2  18   0       30.13       27.82     23.50 o 
   3  18   0       70.17       81.36     24.64 o 
   4  18   0       13.40        6.70     21.67 o 
   1  19   0        7.10       14.39     23.19 o 
 -11   1   1        5.97       16.33     19.73 o 
 -10   1   1       85.78       54.02     20.96 o 
  -9   1   1        0.73       10.25     17.34 o 
  -8   1   1      275.93      316.53     23.88 o 
  -7   1   1      451.04      366.38     22.98 o 
  -6   1   1       61.72       43.68     13.05 o 
  -5   1   1       77.61       67.05     12.01 o 
  -4   1   1     1614.54     1591.12     25.98 o 
  -3   1   1     3680.92     3739.49     34.95 o 
  -2   1   1     9611.52     9860.17     49.86 o 
  -1   1   1        2.43        2.36      0.60 o 
   0   1   1     3036.90     3422.60     80.32 o 
   1   1   1      297.32      380.44      8.83 o 
   2   1   1     2301.39     2493.17     26.46 o 
   3   1   1       13.16       18.01      6.20 o 
   4   1   1       24.55       14.54      7.97 o 
   5   1   1        0.75        6.28     12.27 o 
   6   1   1      219.97      224.35     17.12 o 
   7   1   1      758.15      748.09     30.78 o 
   8   1   1        7.60       10.28     18.35 o 
   9   1   1       41.33       45.04     20.85 o 
  10   1   1        9.57       19.92     21.63 o 
  11   1   1        0.01       22.45     20.20 o 
 -11   2   1        0.01        7.32     17.95 o 
 -10   2   1       18.52        7.10     20.66 o 
  -9   2   1      730.10      777.57     35.90 o 
  -8   2   1      125.94      105.86     19.26 o 
  -7   2   1      172.12      159.98     18.44 o 
  -6   2   1     1756.37     1875.02     38.87 o 
  -5   2   1      888.08      784.20     23.87 o 
  -4   2   1        7.75       12.02      7.57 o 
  -3   2   1     2879.44     2761.40     31.72 o 
  -2   2   1      901.67      835.61     17.02 o 
  -1   2   1     5090.61     5974.40     38.34 o 
   0   2   1     5747.61     6080.90    170.81 o 
   1   2   1       55.78       65.34      5.94 o 
   2   2   1     2089.28     2088.53     25.82 o 
   3   2   1      271.67      311.65     14.45 o 
   4   2   1      223.35      250.67     14.25 o 
   5   2   1     4144.07     4045.12     49.62 o 
   6   2   1     1824.97     1749.59     39.26 o 
   7   2   1      153.15      133.34     17.34 o 
   8   2   1        4.76        5.93     16.36 o 
   9   2   1      303.84      336.43     25.84 o 
  10   2   1      233.18      230.45     28.70 o 
  11   2   1       28.67        0.00     22.23 o 
 -11   3   1        0.14        3.87     21.43 o 
 -10   3   1        1.02       20.18     20.18 o 
  -9   3   1        0.74       20.87     18.67 o 
  -8   3   1      647.50      734.02     32.96 o 
  -7   3   1       20.22        8.10     13.45 o 
  -6   3   1       88.25      103.44     13.83 o 
  -5   3   1     2833.07     2907.97     41.66 o 
  -4   3   1      977.01     1009.97     24.05 o 
  -3   3   1        1.10        6.11      7.42 o 
  -2   3   1     8371.05     8309.36     52.00 o 
  -1   3   1    21663.95    20453.15    317.08 o 
   0   3   1     3087.30     3661.74     20.78 o 
   1   3   1    17943.89    16834.27    289.38 o 
   2   3   1      837.75      721.99     16.60 o 
   3   3   1     4155.58     4251.39     43.01 o 
   4   3   1       10.47        8.77      8.77 o 
   5   3   1       89.77       43.66     12.75 o 
   6   3   1      181.96      167.83     17.75 o 
   7   3   1        1.20        5.88     13.51 o 
   8   3   1        4.86       11.78     17.00 o 
   9   3   1       36.43       21.67     21.67 o 
  10   3   1        3.59       18.76     19.56 o 
  11   3   1       22.62       61.04     21.74 o 
 -11   4   1       12.74       15.69     19.13 o 
 -10   4   1        7.88       18.70     20.18 o 
  -9   4   1      245.00      230.91     25.18 o 
  -8   4   1        3.01        8.01     19.25 o 
  -7   4   1      672.94      578.64     28.61 o 
  -6   4   1        0.01        4.97     11.61 o 
  -5   4   1        8.34        3.59     10.62 o 
  -4   4   1      400.79      349.94     16.30 o 
  -3   4   1      223.22      185.13     11.53 o 
  -2   4   1    16709.45    15275.03    332.52 o 
  -1   4   1     3247.93     3875.56     35.50 o 
   0   4   1     1667.83     1625.38     42.03 o 
   1   4   1     8524.45     7981.44     50.53 o 
   2   4   1      826.56      773.21     19.69 o 
   3   4   1       56.05       29.89     10.97 o 
   4   4   1     1477.89     1372.47     31.40 o 
   5   4   1      119.52       94.19     13.46 o 
   6   4   1      369.69      415.51     23.20 o 
   7   4   1      148.60      120.38     17.39 o 
   8   4   1       23.83       18.12     17.98 o 
   9   4   1      363.57      336.79     29.83 o 
  10   4   1       22.24       17.37     21.24 o 
  11   4   1       50.22       29.89     23.13 o 
 -11   5   1       15.86       20.05     21.77 o 
 -10   5   1        5.37       16.68     20.85 o 
  -9   5   1      244.51      259.21     26.83 o 
  -8   5   1        0.60       10.39     17.94 o 
  -7   5   1      603.67      641.19     29.51 o 
  -6   5   1      210.93      167.60     16.74 o 
  -5   5   1      910.35      757.38     26.28 o 
  -4   5   1      437.54      365.62     18.06 o 
  -3   5   1      635.18      760.03     22.58 o 
  -2   5   1     6728.19     6689.35     53.32 o 
  -1   5   1     2260.07     1884.55     27.26 o 
   0   5   1        0.13        3.32     46.94 o 
   1   5   1      826.32      927.68     19.81 o 
   2   5   1       78.58       50.93      8.51 o 
   3   5   1      508.73      371.95     17.18 o 
   4   5   1      342.43      317.21     18.21 o 
   5   5   1      101.65      100.39     16.09 o 
   6   5   1       97.47      160.22     18.10 o 
   7   5   1        1.21       10.38     17.75 o 
   8   5   1      298.96      337.07     28.66 o 
   9   5   1        1.84        5.83     21.65 o 
  10   5   1       15.93        8.80     21.18 o 
 -11   6   1        0.01        1.35     21.78 o 
 -10   6   1      122.08      145.42     25.31 o 
  -9   6   1       43.31       12.15     22.48 o 
  -8   6   1      382.53      409.24     31.09 o 
  -7   6   1      173.70      214.14     24.61 o 
  -6   6   1      184.56      132.90     18.17 o 
  -5   6   1      268.82      314.94     17.97 o 
  -4   6   1      895.82     1012.00     27.83 o 
  -3   6   1      138.24      154.32     15.72 o 
  -2   6   1      467.40      492.34     19.37 o 
  -1   6   1      309.10      331.40     15.58 o 
   0   6   1     1222.41      914.82     25.29 o 
   1   6   1     4683.44     5663.74     49.69 o 
   2   6   1      646.70      778.23     22.14 o 
   3   6   1     1692.96     1602.23     31.20 o 
   4   6   1       12.14       16.24     10.72 o 
   5   6   1      520.37      678.65     27.29 o 
   6   6   1     1862.21     1931.08     46.92 o 
   7   6   1        1.15       12.20     16.81 o 
   8   6   1      175.82      162.17     25.70 o 
   9   6   1        0.27       22.28     22.28 o 
  10   6   1       11.56       30.91     21.46 o 
 -10   7   1       92.40       94.80     24.11 o 
  -9   7   1      259.90      326.56     29.88 o 
  -8   7   1      241.13      220.24     28.13 o 
  -7   7   1      324.24      333.65     26.80 o 
  -6   7   1       56.01       55.12     17.40 o 
  -5   7   1        0.28        5.35     12.72 o 
  -4   7   1      346.76      411.08     21.99 o 
  -3   7   1      352.55      372.08     20.10 o 
  -2   7   1     2162.02     1917.65     35.08 o 
  -1   7   1      145.90      153.48     14.94 o 
   0   7   1     1159.49     1436.96     19.55 o 
   1   7   1     3392.10     3219.31     40.55 o 
   2   7   1     3848.84     4247.99     48.76 o 
   3   7   1      552.64      588.71     26.37 o 
   4   7   1      490.07      543.35     23.90 o 
   5   7   1      298.24      228.23     20.42 o 
   6   7   1      209.54      192.69     22.73 o 
   7   7   1        5.45       53.89     18.92 o 
   8   7   1      454.59      506.59     33.83 o 
   9   7   1      341.81      356.28     31.35 o 
  10   7   1       37.28       22.63     21.99 o 
 -10   8   1        0.10        8.33     23.01 o 
  -9   8   1      130.75      188.50     26.81 o 
  -8   8   1        8.49       23.85     20.36 o 
  -7   8   1        1.90       13.81     17.18 o 
  -6   8   1     1848.92     1748.10     47.10 o 
  -5   8   1      189.89      176.71     19.45 o 
  -4   8   1      908.22      755.54     28.17 o 
  -3   8   1     3361.62     2870.48     45.29 o 
  -2   8   1       45.23       35.27     12.74 o 
  -1   8   1     1253.35     1291.81     29.24 o 
   0   8   1      863.81      616.17     16.95 o 
   1   8   1       67.36       74.73     14.59 o 
   2   8   1     6444.43     6020.17     61.55 o 
   3   8   1      245.61      351.02     19.81 o 
   4   8   1      147.20      119.15     15.58 o 
   5   8   1     1842.86     1667.44     43.09 o 
   6   8   1       46.62       28.28     19.42 o 
   7   8   1      292.39      341.96     29.06 o 
   8   8   1      937.23      942.24     44.66 o 
   9   8   1       27.22       21.35     22.47 o 
  10   8   1       71.61       81.65     23.58 o 
 -10   9   1        3.59        0.00     20.59 o 
  -9   9   1      167.76      179.49     27.09 o 
  -8   9   1      211.97      187.51     28.61 o 
  -7   9   1      125.99       91.48     25.08 o 
  -6   9   1      253.64      298.70     23.81 o 
  -5   9   1       57.10       34.97     16.38 o 
  -4   9   1      334.78      380.68     22.51 o 
  -3   9   1        7.85       10.87     14.39 o 
  -2   9   1     1326.36     1187.03     32.08 o 
  -1   9   1      382.20      450.09     23.51 o 
   0   9   1      533.87      625.72     22.61 o 
   1   9   1      678.99      616.95     25.11 o 
   2   9   1      220.84      264.99     18.48 o 
   3   9   1      720.05      782.36     28.21 o 
   4   9   1        2.30        2.38      0.63 o 
   5   9   1       64.16       35.79     17.21 o 
   6   9   1      354.66      309.37     26.66 o 
   7   9   1       53.39       61.88     22.41 o 
   8   9   1      682.36      623.97     39.76 o 
   9   9   1       57.09        5.51     26.18 o 
  10   9   1        8.78        0.00     21.82 o 
  -9  10   1        0.48        1.38     20.58 o 
  -8  10   1      248.78      286.62     29.55 o 
  -7  10   1      986.08     1028.89     43.50 o 
  -6  10   1       35.15       15.16     19.91 o 
  -5  10   1        1.88       23.33     15.00 o 
  -4  10   1        1.43        0.89     15.70 o 
  -3  10   1     1291.43     1298.46     38.38 o 
  -2  10   1      316.20      413.10     23.66 o 
  -1  10   1       73.65       81.74     15.53 o 
   0  10   1      287.81      343.41     16.67 o 
   1  10   1       17.84       38.38     10.97 o 
   2  10   1      131.04       81.97     16.57 o 
   3  10   1        7.96        2.50     13.95 o 
   4  10   1       37.64       31.70     16.67 o 
   5  10   1       39.00       10.09     18.67 o 
   6  10   1      159.28      197.05     25.54 o 
   7  10   1       22.73        6.27     20.31 o 
   8  10   1        8.69       26.63     22.75 o 
   9  10   1       20.14       27.77     25.35 o 
  -9  11   1      230.15      201.79     31.27 o 
  -8  11   1      148.57      137.80     27.68 o 
  -7  11   1        3.43       17.58     21.10 o 
  -6  11   1       17.16        5.79     19.76 o 
  -5  11   1        1.07       10.57     16.84 o 
  -4  11   1      129.06      131.84     18.60 o 
  -3  11   1      321.70      391.49     24.91 o 
  -2  11   1      147.86      111.06     19.02 o 
  -1  11   1       70.28       75.12     15.63 o 
   0  11   1       60.46       73.37     20.67 o 
   1  11   1       53.97       48.67     16.71 o 
   2  11   1      308.96      340.24     22.68 o 
   3  11   1      763.97      843.94     32.33 o 
   4  11   1      279.29      214.01     24.28 o 
   5  11   1      329.28      338.87     27.70 o 
   6  11   1        1.29       28.50     19.25 o 
   7  11   1       53.92       39.93     24.57 o 
   8  11   1       40.73       24.46     20.82 o 
   9  11   1       32.99        9.79     22.15 o 
  -9  12   1        0.03        7.08     21.76 o 
  -8  12   1       19.43        8.31     25.20 o 
  -7  12   1      387.56      506.53     33.36 o 
  -6  12   1       18.16       14.75     19.91 o 
  -5  12   1       98.76       79.12     22.76 o 
  -4  12   1      106.50       97.25     19.81 o 
  -3  12   1      148.58      149.33     19.17 o 
  -2  12   1      490.68      529.49     28.82 o 
  -1  12   1       73.22      105.27     17.69 o 
   0  12   1       44.59       33.72     23.91 o 
   1  12   1     1518.06     1497.41     41.95 o 
   2  12   1      503.31      497.82     27.96 o 
   3  12   1      170.47      205.99     22.80 o 
   4  12   1     1643.55     1437.88     47.09 o 
   5  12   1       14.22       17.20     18.54 o 
   6  12   1      173.63      124.22     25.63 o 
   7  12   1       35.31        3.98     25.15 o 
   8  12   1      188.38      200.91     29.10 o 
  -8  13   1        0.08       11.37     20.59 o 
  -7  13   1        1.47        0.00     22.70 o 
  -6  13   1      178.20      186.80     26.58 o 
  -5  13   1     1574.77     1455.37     49.38 o 
  -4  13   1     1025.71      968.06     41.49 o 
  -3  13   1       86.83       76.48     19.42 o 
  -2  13   1     1207.41     1250.30     42.65 o 
  -1  13   1      393.97      340.91     25.96 o 
   0  13   1     2903.57     2806.59     40.90 o 
   1  13   1     1133.71     1021.84     40.02 o 
   2  13   1        0.31        8.11     15.76 o 
   3  13   1       75.20       61.15     19.21 o 
   4  13   1      710.02      790.86     37.59 o 
   5  13   1      554.95      625.99     36.49 o 
   6  13   1       52.19       24.55     24.26 o 
   7  13   1       25.11       18.86     22.83 o 
   8  13   1        4.91        4.20     21.50 o 
  -7  14   1       61.02       79.75     24.36 o 
  -6  14   1        0.08       17.42     20.39 o 
  -5  14   1       79.10       80.22     25.20 o 
  -4  14   1        0.24       13.32     19.47 o 
  -3  14   1      253.25      224.52     26.00 o 
  -2  14   1       67.56       82.33     23.29 o 
  -1  14   1      111.73      108.52     22.95 o 
   0  14   1       65.75       70.64     16.93 o 
   1  14   1      401.68      509.25     29.98 o 
   2  14   1        8.94        6.60     17.30 o 
   3  14   1      287.95      294.53     26.94 o 
   4  14   1       17.44        8.42     19.75 o 
   5  14   1      193.02      222.97     27.07 o 
   6  14   1        8.38        5.37     21.89 o 
   7  14   1       21.63        1.31     21.98 o 
  -7  15   1        8.12       21.89     21.89 o 
  -6  15   1       32.71       70.52     23.06 o 
  -5  15   1       52.27      122.40     22.22 o 
  -4  15   1        0.87       14.02     20.18 o 
  -3  15   1      160.93      169.70     23.79 o 
  -2  15   1       19.84       42.40     20.05 o 
  -1  15   1       73.18       81.95     21.95 o 
   0  15   1        5.90        0.04     14.69 o 
   1  15   1      244.81      244.45     26.33 o 
   2  15   1      506.99      553.06     34.73 o 
   3  15   1        2.23       12.36     20.42 o 
   4  15   1        3.50       10.19     21.93 o 
   5  15   1       45.78       33.01     23.51 o 
   6  15   1       44.40       60.86     24.00 o 
   7  15   1        0.80       25.73     18.53 o 
  -6  16   1        0.65        4.27     22.38 o 
  -5  16   1        2.91       13.61     22.79 o 
  -4  16   1        0.98       26.53     21.14 o 
  -3  16   1       24.59       11.61     20.71 o 
  -2  16   1      284.68      211.63     28.35 o 
  -1  16   1       23.02       17.00     21.05 o 
   0  16   1       27.50       31.45     14.77 o 
   1  16   1      109.37      139.46     23.64 o 
   2  16   1        2.97       11.30     21.75 o 
   3  16   1       33.22       64.60     21.77 o 
   4  16   1       93.69       74.11     22.33 o 
   5  16   1        2.02        6.68     23.56 o 
   6  16   1        0.31       22.65     22.65 o 
  -5  17   1        0.50       16.64     20.07 o 
  -4  17   1       18.36       23.12     22.73 o 
  -3  17   1      170.51      188.46     24.23 o 
  -2  17   1       49.30       38.79     24.91 o 
  -1  17   1      372.88      350.27     33.21 o 
   0  17   1        5.47       11.71     31.93 o 
   1  17   1       68.87       54.41     24.75 o 
   2  17   1      118.71       76.23     24.19 o 
   3  17   1        0.15       20.01     22.01 o 
   4  17   1       29.85       63.36     21.68 o 
   5  17   1        4.48        2.70     21.80 o 
  -4  18   1       38.52        1.35     24.75 o 
  -3  18   1       33.18       32.31     22.38 o 
  -2  18   1       21.43       13.21     21.59 o 
  -1  18   1      133.57      129.14     28.45 o 
   0  18   1        5.01       13.76     13.86 o 
   1  18   1       86.44       82.42     23.75 o 
   2  18   1       72.81       93.91     22.99 o 
   3  18   1       37.40       29.68     22.03 o 
  -1  19   1       25.05       22.30     20.77 o 
   0  19   1       93.35       99.79     17.41 o 
   1  19   1      224.18      166.89     28.12 o 
 -11   0   2       13.64        9.19     19.05 o 
 -10   0   2       17.65        6.62     18.23 o 
  -9   0   2       25.40       26.52     18.34 o 
  -8   0   2      216.41      177.90     21.00 o 
  -7   0   2      490.86      406.16     23.78 o 
  -6   0   2     2513.25     2139.53     41.21 o 
  -5   0   2      139.04      121.46     12.20 o 
  -4   0   2     5713.62     6156.71     51.08 o 
  -3   0   2      960.93      914.94     18.27 o 
  -2   0   2    11912.20    10429.95    224.50 o 
  -1   0   2     2739.96     3333.50     26.48 o 
   0   0   2     5410.10     6319.20     90.65 o 
   1   0   2    17096.29    17505.55    256.72 o 
   2   0   2    18089.93    16788.43    300.65 o 
   3   0   2      159.90      185.53     10.90 o 
   4   0   2     1782.35     1748.79     30.29 o 
   5   0   2      289.37      266.95     18.63 o 
   6   0   2      497.52      581.40     25.96 o 
   7   0   2     2250.48     2273.26     51.84 o 
   8   0   2        2.79        1.07     18.74 o 
   9   0   2      819.83      874.23     42.00 o 
  10   0   2      290.96      326.88     35.05 o 
  11   0   2      182.04      154.40     32.27 o 
 -11   1   2        9.71       18.47     19.92 o 
 -10   1   2       84.76      116.52     22.94 o 
  -9   1   2       97.80      130.12     21.34 o 
  -8   1   2      240.00      212.63     21.06 o 
  -7   1   2       96.58      110.31     17.30 o 
  -6   1   2       52.30       46.38     12.55 o 
  -5   1   2      686.84      524.25     19.85 o 
  -4   1   2     2698.49     3120.58     37.60 o 
  -3   1   2      846.16      909.38     19.33 o 
  -2   1   2     1702.61     1754.25     21.76 o 
  -1   1   2    14646.19    15602.30    236.78 o 
   0   1   2    12644.72    13640.91    206.70 o 
   1   1   2     2368.94     2736.67     25.30 o 
   2   1   2      473.38      503.95     17.54 o 
   3   1   2     1828.69     1766.07     27.00 o 
   4   1   2     3836.38     4276.81     46.44 o 
   5   1   2      435.72      499.80     20.78 o 
   6   1   2      297.46      252.30     19.39 o 
   7   1   2        4.64       15.12     15.70 o 
   8   1   2      123.71      100.13     21.09 o 
   9   1   2       12.37       31.56     20.25 o 
  10   1   2      306.81      332.37     36.10 o 
  11   1   2       10.87        7.03     23.19 o 
 -11   2   2       50.12       57.99     21.92 o 
 -10   2   2      116.67      138.01     24.97 o 
  -9   2   2       37.45       54.99     20.40 o 
  -8   2   2       13.01       25.75     16.70 o 
  -7   2   2       29.44       52.92     15.39 o 
  -6   2   2        8.09        7.33     12.18 o 
  -5   2   2      120.58      132.59     13.08 o 
  -4   2   2     1467.47     1241.14     26.12 o 
  -3   2   2      152.33      170.64     12.44 o 
  -2   2   2     5981.63     6779.34     45.08 o 
  -1   2   2      851.66      971.42     15.28 o 
   0   2   2      108.76      128.82     12.17 o 
   1   2   2     1191.95     1609.67     21.28 o 
   2   2   2        8.92       14.92      8.38 o 
   3   2   2     2990.44     3289.55     36.87 o 
   4   2   2      514.47      434.57     18.41 o 
   5   2   2      498.74      397.91     18.91 o 
   6   2   2      153.43      184.44     16.88 o 
   7   2   2      150.90      167.13     19.43 o 
   8   2   2      372.22      384.38     26.82 o 
   9   2   2       49.40       68.80     21.05 o 
  10   2   2       96.10       92.03     22.94 o 
  11   2   2       31.29        4.19     24.71 o 
 -11   3   2       13.89       29.26     21.47 o 
 -10   3   2       49.91       84.33     22.50 o 
  -9   3   2       49.00       56.64     20.69 o 
  -8   3   2      273.82      274.33     25.38 o 
  -7   3   2     1404.57     1444.64     40.09 o 
  -6   3   2      223.09      256.87     17.91 o 
  -5   3   2       74.99       36.67      9.77 o 
  -4   3   2      202.77      191.24     11.87 o 
  -3   3   2     6833.59     7528.07     55.87 o 
  -2   3   2    31277.41    30851.42    414.39 o 
  -1   3   2     6977.98     6385.73     41.47 o 
   0   3   2     7967.99     8224.00    201.97 o 
   1   3   2     1481.15     1584.10     22.57 o 
   2   3   2      851.20      974.40     19.43 o 
   3   3   2      492.41      545.71     19.55 o 
   4   3   2       16.91       13.01      9.05 o 
   5   3   2       37.51       70.84     12.18 o 
   6   3   2      142.42      141.75     16.26 o 
   7   3   2        3.19        5.26     13.72 o 
   8   3   2       25.52       36.79     18.53 o 
   9   3   2       45.27       60.79     21.55 o 
  10   3   2      251.83      245.12     30.62 o 
  11   3   2      112.54      122.89     25.26 o 
 -11   4   2       37.19       44.86     22.69 o 
 -10   4   2       36.03       27.17     21.18 o 
  -9   4   2      101.24       65.48     23.09 o 
  -8   4   2      103.56      161.25     22.08 o 
  -7   4   2      212.91      157.05     20.20 o 
  -6   4   2       57.07       96.59     15.05 o 
  -5   4   2        9.02        2.43     10.91 o 
  -4   4   2     2525.16     3409.94     43.21 o 
  -3   4   2      665.66      660.09     16.94 o 
  -2   4   2    21295.49    18966.18    371.51 o 
  -1   4   2     2106.50     2044.48     26.33 o 
   0   4   2     1686.75     1654.19     42.89 o 
   1   4   2     1167.37     1081.50     20.20 o 
   2   4   2      955.37      688.89     19.99 o 
   3   4   2     4877.01     4503.08     47.56 o 
   4   4   2      418.38      433.23     19.22 o 
   5   4   2       48.11       86.34     13.84 o 
   6   4   2     2140.16     1791.15     43.66 o 
   7   4   2       12.90       32.60     15.25 o 
   8   4   2       21.31        9.44     17.21 o 
   9   4   2      258.75      232.60     26.68 o 
  10   4   2       27.91       56.31     21.59 o 
 -11   5   2       23.08       48.46     22.43 o 
 -10   5   2        0.04        3.92     20.42 o 
  -9   5   2        0.86       26.60     18.90 o 
  -8   5   2     1157.22     1153.44     44.51 o 
  -7   5   2       71.94       91.76     19.76 o 
  -6   5   2     1027.90      855.18     31.53 o 
  -5   5   2      956.28     1073.70     31.48 o 
  -4   5   2        0.05       10.81     10.08 o 
  -3   5   2     1001.18      901.34     24.70 o 
  -2   5   2     8069.57     7947.10     58.60 o 
  -1   5   2     3308.62     3330.63     35.80 o 
   0   5   2    10678.37    10737.38    107.84 o 
   1   5   2      421.56      358.33     15.15 o 
   2   5   2      857.67      881.09     22.80 o 
   3   5   2       43.25       33.02     10.82 o 
   4   5   2       77.37       45.28     11.10 o 
   5   5   2     2378.85     2641.10     45.97 o 
   6   5   2      375.65      421.34     25.28 o 
   7   5   2       78.20      106.63     18.34 o 
   8   5   2      699.86      746.76     36.27 o 
   9   5   2      160.10      125.01     26.93 o 
  10   5   2       10.18        3.85     22.85 o 
 -11   6   2        0.24       24.30     24.30 o 
 -10   6   2       43.29       13.55     23.74 o 
  -9   6   2       25.31       28.74     21.60 o 
  -8   6   2      744.90      806.13     37.48 o 
  -7   6   2     1515.33     1743.95     47.97 o 
  -6   6   2      302.58      364.65     23.25 o 
  -5   6   2      241.88      265.27     19.64 o 
  -4   6   2      465.24      526.73     22.01 o 
  -3   6   2       82.73       99.82     14.01 o 
  -2   6   2     1224.25     1177.74     27.05 o 
  -1   6   2     6320.07     6408.76     53.51 o 
   0   6   2      987.21     1181.00     17.09 o 
   1   6   2      282.74      290.00     14.64 o 
   2   6   2     2064.25     2194.55     34.36 o 
   3   6   2     1477.05     1353.38     31.60 o 
   4   6   2       34.83       28.11     11.31 o 
   5   6   2      677.89      789.52     29.89 o 
   6   6   2      133.74      103.81     19.51 o 
   7   6   2      198.20      224.19     23.07 o 
   8   6   2       40.50       27.33     18.32 o 
   9   6   2      181.30      196.64     26.70 o 
  10   6   2       27.45       59.00     21.66 o 
 -10   7   2        0.46       20.80     20.80 o 
  -9   7   2      135.67      153.92     27.43 o 
  -8   7   2      499.97      397.91     33.96 o 
  -7   7   2       37.01       36.91     17.78 o 
  -6   7   2      226.36      305.40     22.02 o 
  -5   7   2        3.58        3.84     12.43 o 
  -4   7   2      409.01      395.73     20.66 o 
  -3   7   2     1956.99     1970.87     36.60 o 
  -2   7   2      242.63      268.43     15.60 o 
  -1   7   2       93.78       84.41     12.35 o 
   0   7   2      174.53      180.01     10.21 o 
   1   7   2     1464.85     1588.79     29.81 o 
   2   7   2     1291.49     1199.48     29.96 o 
   3   7   2      515.26      533.36     22.23 o 
   4   7   2      471.04      450.54     22.32 o 
   5   7   2      212.35      194.06     19.74 o 
   6   7   2     2132.68     2203.27     53.48 o 
   7   7   2      545.60      586.06     32.11 o 
   8   7   2       66.57       50.47     21.61 o 
   9   7   2      116.70      113.65     24.36 o 
  10   7   2        0.42       24.15     21.75 o 
 -10   8   2        9.97       28.30     23.11 o 
  -9   8   2        3.35        9.30     23.66 o 
  -8   8   2      201.50      188.77     23.57 o 
  -7   8   2       31.81       26.03     19.86 o 
  -6   8   2       73.97       63.19     16.37 o 
  -5   8   2       35.16       31.96     14.34 o 
  -4   8   2        0.57        8.91     12.93 o 
  -3   8   2        1.62       11.40     10.82 o 
  -2   8   2        0.34        0.00     10.30 o 
  -1   8   2      222.18      232.47     15.24 o 
   0   8   2     1178.60     1237.30     74.90 o 
   1   8   2       24.35       47.26     11.00 o 
   2   8   2      112.99      110.93     14.41 o 
   3   8   2       36.00       47.53     12.28 o 
   4   8   2       27.42       36.91     12.95 o 
   5   8   2        0.38        7.25     15.40 o 
   6   8   2      101.26      107.49     21.56 o 
   7   8   2      250.04      303.94     29.75 o 
   8   8   2        5.19        2.47     21.83 o 
   9   8   2        1.12       22.63     21.66 o 
  10   8   2        0.50        9.59     21.79 o 
 -10   9   2       13.61       20.07     23.14 o 
  -9   9   2       72.34      136.38     26.70 o 
  -8   9   2       49.83       71.28     22.17 o 
  -7   9   2      569.86      416.02     31.69 o 
  -6   9   2       89.33       48.20     19.95 o 
  -5   9   2      157.40      203.63     20.32 o 
  -4   9   2     1574.39     1346.14     38.46 o 
  -3   9   2        1.22       10.42     12.20 o 
  -2   9   2      267.82      272.94     19.04 o 
  -1   9   2      734.12      716.80     21.54 o 
   0   9   2       18.68       20.42      6.02 o 
   1   9   2        0.35        0.57     11.91 o 
   2   9   2       67.71       54.44     13.03 o 
   3   9   2      553.97      659.74     25.97 o 
   4   9   2     1479.19     1368.66     39.64 o 
   5   9   2       68.21       49.06     18.27 o 
   6   9   2       57.19       53.04     22.58 o 
   7   9   2       37.75       51.63     20.50 o 
   8   9   2       55.54       41.59     23.54 o 
   9   9   2       38.61       73.73     21.61 o 
  -9  10   2       45.18       96.01     22.99 o 
  -8  10   2       63.18        5.31     26.41 o 
  -7  10   2      538.17      474.95     34.36 o 
  -6  10   2      172.31      237.29     25.02 o 
  -5  10   2      558.89      439.34     28.01 o 
  -4  10   2      396.83      349.51     23.80 o 
  -3  10   2       20.42        0.90     13.47 o 
  -2  10   2     1084.60     1354.66     37.24 o 
  -1  10   2     1971.77     2476.12     44.75 o 
   0  10   2      325.56      377.29     15.51 o 
   1  10   2       41.79       19.70     12.46 o 
   2  10   2      525.00      592.23     25.23 o 
   3  10   2      273.44      317.30     21.24 o 
   4  10   2        9.68        0.00     15.22 o 
   5  10   2       21.93       31.91     18.22 o 
   6  10   2       28.92       61.81     19.56 o 
   7  10   2      178.74      148.96     27.04 o 
   8  10   2      202.50      250.14     30.59 o 
   9  10   2       89.76       77.43     26.12 o 
  -9  11   2      148.04       96.51     28.01 o 
  -8  11   2      119.86      116.79     25.28 o 
  -7  11   2        8.90       30.67     22.45 o 
  -6  11   2        0.57        1.21     17.72 o 
  -5  11   2       40.43       81.20     19.43 o 
  -4  11   2      533.23      400.42     26.94 o 
  -3  11   2      605.52      713.48     31.00 o 
  -2  11   2      402.03      347.50     24.62 o 
  -1  11   2       96.65       77.35     15.72 o 
   0  11   2     2176.97     2677.16     35.58 o 
   1  11   2        0.15       26.89     14.76 o 
   2  11   2      114.27      142.03     20.89 o 
   3  11   2       21.98       51.56     16.74 o 
   4  11   2       76.83       44.02     18.65 o 
   5  11   2      104.52      130.77     20.81 o 
   6  11   2       20.43       21.23     21.23 o 
   7  11   2      194.52      183.92     29.24 o 
   8  11   2       89.79      128.06     25.55 o 
   9  11   2       52.80       40.12     23.65 o 
  -9  12   2       32.11       14.55     23.81 o 
  -8  12   2       41.37       18.44     26.23 o 
  -7  12   2        4.58       57.52     19.91 o 
  -6  12   2        0.20       11.13     20.14 o 
  -5  12   2       10.30        3.48     18.92 o 
  -4  12   2      671.95      636.16     33.02 o 
  -3  12   2      201.81      147.99     21.72 o 
  -2  12   2      443.10      399.29     25.46 o 
  -1  12   2       41.11       77.92     15.88 o 
   0  12   2       45.46       49.16     12.48 o 
   1  12   2       18.50       13.54     15.61 o 
   2  12   2      643.92      586.46     30.32 o 
   3  12   2      472.56      487.45     28.81 o 
   4  12   2       14.94       19.64     19.64 o 
   5  12   2       19.12        9.33     20.88 o 
   6  12   2      613.54      503.35     36.11 o 
   7  12   2       12.41       27.96     23.18 o 
   8  12   2        0.30       12.38     21.74 o 
  -8  13   2       15.75       17.25     22.32 o 
  -7  13   2       76.73       70.72     24.20 o 
  -6  13   2      238.09      186.03     29.62 o 
  -5  13   2       66.92       42.93     22.07 o 
  -4  13   2      159.20      214.69     25.48 o 
  -3  13   2      578.06      592.86     31.33 o 
  -2  13   2        0.05       12.42     17.68 o 
  -1  13   2      932.64      843.86     35.17 o 
   0  13   2      498.88      379.60     20.22 o 
   1  13   2      260.36      311.10     25.13 o 
   2  13   2       37.76       99.59     20.30 o 
   3  13   2       11.26       15.27     17.19 o 
   4  13   2        0.42       13.87     19.18 o 
   5  13   2       48.88       67.70     22.43 o 
   6  13   2       61.72       58.50     23.80 o 
   7  13   2       10.73       66.41     18.49 o 
   8  13   2        4.09       39.78     21.46 o 
  -8  14   2        0.01       23.10     23.10 o 
  -7  14   2       89.72      106.81     25.73 o 
  -6  14   2       30.01       66.89     20.96 o 
  -5  14   2      301.67      352.42     31.13 o 
  -4  14   2       18.60       39.33     18.32 o 
  -3  14   2      264.20      376.99     29.12 o 
  -2  14   2      760.80      924.44     39.74 o 
  -1  14   2        2.27       50.58     16.86 o 
   0  14   2       18.79       17.89     13.52 o 
   1  14   2      191.31      286.45     25.84 o 
   2  14   2      257.89      331.27     27.15 o 
   3  14   2      208.67      231.15     24.39 o 
   4  14   2        5.98        4.94     20.61 o 
   5  14   2      107.30      157.06     23.83 o 
   6  14   2      418.20      427.74     35.33 o 
   7  14   2        4.42        9.48     22.81 o 
  -7  15   2       81.21      121.07     26.49 o 
  -6  15   2        9.08       22.70     22.70 o 
  -5  15   2        0.17        4.01     21.66 o 
  -4  15   2       89.65      102.43     24.77 o 
  -3  15   2        0.23       22.45     20.39 o 
  -2  15   2      199.13      228.21     28.01 o 
  -1  15   2       72.20       23.19     21.74 o 
   0  15   2      227.83      192.08     34.98 o 
   1  15   2       95.53       82.67     24.98 o 
   2  15   2       72.79       66.54     20.97 o 
   3  15   2      334.55      303.31     30.13 o 
   4  15   2        8.45       23.18     22.19 o 
   5  15   2       29.81       43.89     21.74 o 
   6  15   2       27.97       31.14     23.49 o 
  -6  16   2       15.89       14.27     23.78 o 
  -5  16   2       46.40       22.27     23.37 o 
  -4  16   2      228.95      160.88     28.85 o 
  -3  16   2       80.14       85.06     25.07 o 
  -2  16   2      155.53      180.64     27.44 o 
  -1  16   2      415.97      390.10     31.89 o 
   0  16   2      195.71      216.54     19.36 o 
   1  16   2      426.52      419.77     34.88 o 
   2  16   2      154.65      140.78     26.14 o 
   3  16   2       58.69       61.51     23.48 o 
   4  16   2       40.85       30.71     22.43 o 
   5  16   2        8.82       35.20     23.00 o 
   6  16   2      168.10      187.84     25.26 o 
  -5  17   2        0.37        2.86     22.43 o 
  -4  17   2        0.03        1.34     21.15 o 
  -3  17   2        2.11       16.23     22.23 o 
  -2  17   2      111.08      115.18     25.39 o 
  -1  17   2        0.13       16.82     24.63 o 
   0  17   2        4.36        4.58     15.60 o 
   1  17   2       53.44       81.57     22.64 o 
   2  17   2       66.32       78.67     22.81 o 
   3  17   2      125.67       87.59     24.44 o 
   4  17   2      310.61      252.52     30.07 o 
   5  17   2       18.03       27.03     22.06 o 
  -4  18   2        0.03        5.49     21.12 o 
  -3  18   2      183.02      196.20     27.29 o 
  -2  18   2       34.33       52.75     22.55 o 
  -1  18   2       27.92       49.33     21.16 o 
   0  18   2       39.87       46.70     19.41 o 
   1  18   2        3.31        0.00     22.25 o 
   2  18   2        2.10       35.34     20.64 o 
   3  18   2       89.99       95.23     21.27 o 
  -1  19   2        1.46       14.72     18.22 o 
   0  19   2       13.00       12.44     16.44 o 
   1  19   2        1.40        1.34     20.92 o 
 -11   1   3       20.85       53.41     18.62 o 
 -10   1   3      392.38      370.08     31.52 o 
  -9   1   3      222.54      220.57     23.85 o 
  -8   1   3       67.63       57.40     18.75 o 
  -7   1   3     2201.29     2113.58     47.86 o 
  -6   1   3      492.74      483.52     22.83 o 
  -5   1   3      559.61      625.19     21.79 o 
  -4   1   3     1121.65     1182.40     24.47 o 
  -3   1   3     2402.59     2387.02     29.96 o 
  -2   1   3    16395.42    14505.31    282.86 o 
  -1   1   3       16.86       19.34      7.12 o 
   0   1   3      449.41      482.04     11.08 o 
   1   1   3    48890.40    46327.42    457.09 o 
   2   1   3      228.05      201.17     11.57 o 
   3   1   3     3756.84     3807.11     40.45 o 
   4   1   3     3998.88     4302.92     48.85 o 
   5   1   3       10.93        6.37     11.88 o 
   6   1   3      493.18      494.10     24.74 o 
   7   1   3       48.21       93.66     16.56 o 
   8   1   3      344.10      393.18     29.05 o 
   9   1   3       90.91       91.12     24.50 o 
  10   1   3       96.19      126.02     24.45 o 
  11   1   3       91.42       66.69     25.99 o 
 -11   2   3       52.76       71.57     20.34 o 
 -10   2   3       54.22       55.84     24.52 o 
  -9   2   3      902.02      884.15     41.25 o 
  -8   2   3      117.92       98.89     19.11 o 
  -7   2   3       10.32       14.86     15.87 o 
  -6   2   3       73.91       62.73     14.30 o 
  -5   2   3      198.26      185.14     14.85 o 
  -4   2   3      115.38      145.93     11.06 o 
  -3   2   3      394.53      317.08     13.97 o 
  -2   2   3       43.06       22.76      8.98 o 
  -1   2   3     8837.69     9438.31    213.16 o 
   0   2   3    15895.43    15538.00    334.92 o 
   1   2   3        0.86       11.33     11.33 o 
   2   2   3      421.66      347.52     13.49 o 
   3   2   3     1370.01     1420.09     25.87 o 
   4   2   3     1665.23     1473.03     31.12 o 
   5   2   3      102.14      104.83     13.17 o 
   6   2   3      488.48      546.15     25.55 o 
   7   2   3      285.15      259.59     22.99 o 
   8   2   3       56.82       27.98     22.21 o 
   9   2   3       41.20        1.29     22.15 o 
  10   2   3       14.97       25.63     25.63 o 
  11   2   3       86.85       53.04     24.02 o 
 -11   3   3       47.91       46.95     22.61 o 
 -10   3   3       52.56       31.23     21.34 o 
  -9   3   3       71.88       30.32     21.64 o 
  -8   3   3       24.76       22.11     18.57 o 
  -7   3   3      217.97      177.96     20.88 o 
  -6   3   3     3125.09     3499.70     51.75 o 
  -5   3   3      709.10      869.86     26.23 o 
  -4   3   3     1144.85     1085.80     24.59 o 
  -3   3   3     1606.59     1603.12     32.82 o 
  -2   3   3        5.50        5.03      6.65 o 
  -1   3   3    29214.73    28892.21    383.14 o 
   0   3   3       64.48       48.45      8.93 o 
   1   3   3    16293.94    15252.74    304.72 o 
   2   3   3     1974.31     1830.64     28.22 o 
   3   3   3     1999.63     1928.47     31.88 o 
   4   3   3     5236.48     5267.35     55.36 o 
   5   3   3     2205.00     2189.89     39.91 o 
   6   3   3      132.26      101.02     16.47 o 
   7   3   3       45.89       34.92     15.21 o 
   8   3   3      222.99      210.74     22.64 o 
   9   3   3       10.61       35.19     21.37 o 
  10   3   3      109.19       80.98     26.20 o 
 -11   4   3       26.36       33.81     21.87 o 
 -10   4   3        0.73       26.63     20.44 o 
  -9   4   3       68.17       64.63     21.35 o 
  -8   4   3      359.47      314.93     27.23 o 
  -7   4   3       17.79       11.67     15.80 o 
  -6   4   3        2.84        1.47     13.30 o 
  -5   4   3      559.78      545.29     18.60 o 
  -4   4   3      542.25      692.30     22.97 o 
  -3   4   3      269.84      274.05     14.61 o 
  -2   4   3    10905.42    11958.80     67.94 o 
  -1   4   3      138.64       84.92      8.59 o 
   0   4   3     3225.54     3426.00     88.02 o 
   1   4   3      224.78      243.78     13.96 o 
   2   4   3      943.11      899.17     22.89 o 
   3   4   3      434.09      443.25     19.03 o 
   4   4   3      101.63      103.65     13.52 o 
   5   4   3      477.10      530.28     23.29 o 
   6   4   3      358.90      257.04     22.20 o 
   7   4   3      117.74      126.73     19.64 o 
   8   4   3      376.84      414.94     29.66 o 
   9   4   3      119.56       84.11     24.92 o 
  10   4   3       10.50       19.76     22.24 o 
 -11   5   3       33.97       15.76     23.90 o 
 -10   5   3        1.44       19.00     19.72 o 
  -9   5   3       64.16        1.19     23.82 o 
  -8   5   3        3.49       15.15     18.16 o 
  -7   5   3      492.28      431.61     26.84 o 
  -6   5   3       26.86       41.50     16.40 o 
  -5   5   3      125.20      151.46     15.99 o 
  -4   5   3       31.14       53.36     10.82 o 
  -3   5   3     3842.97     4665.28     49.54 o 
  -2   5   3      169.58      143.86     11.36 o 
  -1   5   3      476.58      591.82     16.96 o 
   0   5   3      119.52      141.31      9.54 o 
   1   5   3       52.53       45.21      8.26 o 
   2   5   3      744.30      773.03     22.89 o 
   3   5   3       31.48        8.82      9.27 o 
   4   5   3      525.65      589.41     24.17 o 
   5   5   3      161.17      142.17     18.34 o 
   6   5   3      672.49      757.82     31.24 o 
   7   5   3       96.20       52.65     21.67 o 
   8   5   3       20.40       35.89     20.62 o 
   9   5   3        5.57       21.22     21.22 o 
  10   5   3        0.19        3.99     21.64 o 
 -11   6   3       83.98       67.88     26.68 o 
 -10   6   3       33.35       58.33     22.51 o 
  -9   6   3      175.70      197.25     26.54 o 
  -8   6   3        2.93       21.74     21.74 o 
  -7   6   3      270.39      273.49     24.68 o 
  -6   6   3       31.25       53.41     16.41 o 
  -5   6   3      796.16      842.32     29.59 o 
  -4   6   3        0.14        0.06     12.80 o 
  -3   6   3      933.25     1081.78     32.35 o 
  -2   6   3      158.45      175.79     16.56 o 
  -1   6   3       66.08       70.04     11.14 o 
   0   6   3     2059.75     1990.44     57.56 o 
   1   6   3      735.25      562.58     20.41 o 
   2   6   3       50.61      108.87     12.76 o 
   3   6   3      111.41      114.93     14.82 o 
   4   6   3       90.59      106.48     16.57 o 
   5   6   3      198.26      152.94     17.79 o 
   6   6   3        0.22        5.46     16.39 o 
   7   6   3        5.58       18.25     18.25 o 
   8   6   3       19.50       19.84     20.26 o 
   9   6   3        3.42        7.66     22.71 o 
  10   6   3        3.48       34.84     20.86 o 
 -10   7   3        0.29        2.84     21.30 o 
  -9   7   3        0.25       23.51     23.51 o 
  -8   7   3      727.93      715.46     35.91 o 
  -7   7   3       70.86       48.84     21.39 o 
  -6   7   3      639.54      566.32     29.68 o 
  -5   7   3        0.85       20.45     13.15 o 
  -4   7   3      116.12      125.20     15.86 o 
  -3   7   3    11753.18    11496.52     84.84 o 
  -2   7   3      113.80      102.70     12.95 o 
  -1   7   3      114.75      160.37     13.28 o 
   0   7   3     2557.58     1959.37     22.91 o 
   1   7   3      356.37      379.35     18.59 o 
   2   7   3       66.33       61.53     12.25 o 
   3   7   3      568.40      385.94     20.21 o 
   4   7   3       85.67       47.38     14.86 o 
   5   7   3     1418.52     1326.84     39.54 o 
   6   7   3      117.05      124.11     22.01 o 
   7   7   3        0.04       19.96     20.40 o 
   8   7   3      397.83      397.88     31.04 o 
   9   7   3       26.60       68.22     23.33 o 
  10   7   3      109.62       80.06     25.05 o 
 -10   8   3       35.40       92.30     23.35 o 
  -9   8   3      131.68      134.28     25.89 o 
  -8   8   3        6.62       33.35     20.62 o 
  -7   8   3      256.88      330.13     27.30 o 
  -6   8   3      344.07      399.91     27.35 o 
  -5   8   3     1181.21     1022.78     35.27 o 
  -4   8   3     3447.15     3542.07     53.78 o 
  -3   8   3       12.88        0.73     11.98 o 
  -2   8   3      121.77      111.10     12.87 o 
  -1   8   3      393.77      488.56     20.22 o 
   0   8   3     3771.42     3998.80    173.01 o 
   1   8   3     3322.04     3651.45     47.94 o 
   2   8   3      342.87      315.50     18.87 o 
   3   8   3     1029.08      987.37     31.36 o 
   4   8   3     1050.78     1041.81     35.12 o 
   5   8   3      153.18      190.46     22.87 o 
   6   8   3      320.27      364.72     30.27 o 
   7   8   3      331.07      289.95     28.23 o 
   8   8   3      104.64      139.59     26.28 o 
   9   8   3      412.72      400.60     35.95 o 
 -10   9   3        7.23        4.38     24.22 o 
  -9   9   3        3.47        8.33     23.39 o 
  -8   9   3      724.95      687.31     38.68 o 
  -7   9   3      190.82      188.60     24.94 o 
  -6   9   3       74.94       67.59     20.49 o 
  -5   9   3       27.60       37.07     16.57 o 
  -4   9   3      323.43      273.75     21.40 o 
  -3   9   3     2649.53     2859.27     49.07 o 
  -2   9   3       68.37       63.74     13.69 o 
  -1   9   3       22.73        9.83     11.56 o 
   0   9   3     1744.25     1437.71     57.97 o 
   1   9   3      558.37      593.13     24.36 o 
   2   9   3       63.96       66.92     14.34 o 
   3   9   3     1991.92     1950.28     44.22 o 
   4   9   3      210.98      251.28     22.06 o 
   5   9   3      143.85      109.70     20.77 o 
   6   9   3      288.91      280.62     28.58 o 
   7   9   3      310.74      345.72     29.43 o 
   8   9   3        1.31       27.58     19.62 o 
   9   9   3       43.84        6.89     25.70 o 
 -10  10   3        1.61       24.16     24.16 o 
  -9  10   3      199.67      200.69     30.43 o 
  -8  10   3       10.92       22.77     22.77 o 
  -7  10   3      242.67      219.02     27.33 o 
  -6  10   3       30.84       38.97     22.10 o 
  -5  10   3      507.32      665.62     32.88 o 
  -4  10   3      148.39      108.25     19.43 o 
  -3  10   3      180.85      143.29     18.34 o 
  -2  10   3        1.79        0.00     12.48 o 
  -1  10   3      106.86      122.47     15.18 o 
   0  10   3     2650.39     2728.36     66.33 o 
   1  10   3      153.87      224.52     18.67 o 
   2  10   3      322.78      391.21     22.78 o 
   3  10   3       13.59        6.93     15.64 o 
   4  10   3      346.06      419.01     26.56 o 
   5  10   3      476.32      537.20     30.60 o 
   6  10   3       18.10       37.16     20.44 o 
   7  10   3       81.35       46.84     22.77 o 
   8  10   3       43.40       18.79     23.38 o 
   9  10   3        0.43        0.00     21.18 o 
  -9  11   3        1.45       13.15     22.23 o 
  -8  11   3       51.03       30.69     25.97 o 
  -7  11   3      106.32      138.63     24.57 o 
  -6  11   3        0.05        0.00     19.32 o 
  -5  11   3      286.96      316.67     27.62 o 
  -4  11   3       47.43       77.56     18.17 o 
  -3  11   3       24.78       26.65     15.60 o 
  -2  11   3      196.46      215.17     20.66 o 
  -1  11   3       60.51       48.77     16.07 o 
   0  11   3       67.73       78.40     11.27 o 
   1  11   3       69.99       72.57     15.81 o 
   2  11   3       81.64      103.61     17.37 o 
   3  11   3      203.45      190.32     20.45 o 
   4  11   3      388.78      404.95     27.88 o 
   5  11   3       11.40        3.42     19.06 o 
   6  11   3      116.22       95.08     22.68 o 
   7  11   3       99.49      120.04     24.41 o 
   8  11   3        9.80       27.35     23.45 o 
  -9  12   3       29.08       22.24     22.51 o 
  -8  12   3       12.59       18.58     20.59 o 
  -7  12   3        0.08       21.69     21.69 o 
  -6  12   3       47.32       13.86     22.22 o 
  -5  12   3      128.83      160.98     24.36 o 
  -4  12   3      152.61      189.22     22.18 o 
  -3  12   3       10.78        1.98     18.09 o 
  -2  12   3      127.17      169.19     20.04 o 
  -1  12   3       70.34       61.44     19.59 o 
   0  12   3     1822.75     1919.02     34.38 o 
   1  12   3      260.03      280.79     22.59 o 
   2  12   3      112.50      116.11     19.26 o 
   3  12   3        6.32       16.48     17.22 o 
   4  12   3      281.95      285.40     27.31 o 
   5  12   3      118.44      136.34     22.97 o 
   6  12   3        4.71        5.04     20.91 o 
   7  12   3      125.04       85.62     24.63 o 
   8  12   3       11.33       13.67     22.44 o 
  -8  13   3        1.41       14.62     21.85 o 
  -7  13   3       27.87       61.94     21.91 o 
  -6  13   3      240.64      176.76     29.11 o 
  -5  13   3      135.27      129.42     25.06 o 
  -4  13   3      372.47      380.20     29.11 o 
  -3  13   3      155.72      177.22     23.71 o 
  -2  13   3        3.83       12.53     16.60 o 
  -1  13   3     1331.83     1357.67     42.60 o 
   0  13   3        2.36       10.73     13.56 o 
   1  13   3      564.03      553.55     31.75 o 
   2  13   3      217.32      203.18     26.12 o 
   3  13   3      277.74      245.67     25.03 o 
   4  13   3      363.02      370.65     31.60 o 
   5  13   3       29.94       49.86     19.51 o 
   6  13   3       18.56       18.34     22.26 o 
   7  13   3      198.14      212.85     29.31 o 
  -8  14   3        7.55       24.83     24.83 o 
  -7  14   3       76.10       65.07     21.32 o 
  -6  14   3      126.29       85.95     25.92 o 
  -5  14   3       13.63       21.06     23.59 o 
  -4  14   3      126.28      101.09     25.60 o 
  -3  14   3      623.56      599.81     35.76 o 
  -2  14   3        0.56        9.17     19.08 o 
  -1  14   3       44.90       58.32     19.98 o 
   0  14   3      645.35      718.60     24.93 o 
   1  14   3      506.02      503.76     31.71 o 
   2  14   3       73.65       53.92     21.13 o 
   3  14   3        3.24        6.01     18.91 o 
   4  14   3        9.02       21.81     21.81 o 
   5  14   3       33.75       40.34     21.79 o 
   6  14   3       37.98       36.19     24.76 o 
   7  14   3        1.14        6.78     23.35 o 
  -7  15   3       55.59       23.40     26.77 o 
  -6  15   3       19.05        8.61     25.26 o 
  -5  15   3        5.38        5.51     20.33 o 
  -4  15   3       11.48       23.73     19.91 o 
  -3  15   3       79.43      138.11     25.97 o 
  -2  15   3      863.99      869.54     40.47 o 
  -1  15   3        4.41        7.18     20.36 o 
   0  15   3       55.53       27.44     16.96 o 
   1  15   3      234.96      245.23     25.97 o 
   2  15   3      395.24      426.43     32.93 o 
   3  15   3      133.98      131.54     25.45 o 
   4  15   3        1.95       14.33     20.22 o 
   5  15   3       29.28       17.45     21.50 o 
   6  15   3       58.56       46.05     23.60 o 
  -6  16   3        2.12       40.60     21.17 o 
  -5  16   3       19.62       23.96     23.96 o 
  -4  16   3      113.66       93.48     23.23 o 
  -3  16   3      254.81      266.55     29.27 o 
  -2  16   3      237.04      219.18     27.48 o 
  -1  16   3      193.08      193.33     24.23 o 
   0  16   3       11.45       24.08     15.83 o 
   1  16   3       55.31       54.97     22.68 o 
   2  16   3       56.10       70.03     24.87 o 
   3  16   3      108.33       85.91     24.23 o 
   4  16   3       31.49       53.75     23.18 o 
   5  16   3      166.35      116.60     27.29 o 
  -5  17   3        0.59       15.76     22.73 o 
  -4  17   3       13.47        7.05     23.32 o 
  -3  17   3        1.13        2.76     22.78 o 
  -2  17   3      506.33      418.51     33.63 o 
  -1  17   3       31.47       42.33     23.65 o 
   0  17   3        0.02       11.39     15.29 o 
   1  17   3      230.78      205.61     28.80 o 
   2  17   3      153.18      182.02     28.92 o 
   3  17   3      257.57      335.61     29.48 o 
   4  17   3       35.67       47.68     23.27 o 
  -4  18   3        0.52        7.08     23.53 o 
  -3  18   3      116.06      110.28     25.43 o 
  -2  18   3       65.44       19.30     26.13 o 
  -1  18   3        0.16        9.45     21.51 o 
   0  18   3        2.55       29.37     21.13 o 
   1  18   3       28.42       32.80     23.23 o 
   2  18   3        3.24       26.12     21.62 o 
   3  18   3       33.93       24.34     24.34 o 
   0  19   3       80.71       52.54     29.38 o 
 -11   0   4       29.97        9.25     20.97 o 
 -10   0   4      197.89      173.77     27.27 o 
  -9   0   4      261.85      214.05     27.08 o 
  -8   0   4        3.22        1.03     18.46 o 
  -7   0   4      557.76      658.27     28.73 o 
  -6   0   4      407.36      426.13     21.75 o 
  -5   0   4     1168.59     1610.23     30.75 o 
  -4   0   4     4884.83     5698.93     51.62 o 
  -3   0   4     3808.86     3721.47     37.04 o 
  -2   0   4    13071.54    11908.01    255.38 o 
  -1   0   4     1009.75     1070.67     17.14 o 
   0   0   4      636.90      765.45     11.65 o 
   1   0   4    15384.83    14351.07    290.46 o 
   2   0   4     1273.11     1534.05     27.27 o 
   3   0   4     1240.23     1420.28     26.56 o 
   4   0   4     1422.12     1569.65     33.66 o 
   5   0   4      488.45      535.87     23.79 o 
   6   0   4       32.02       34.01     15.75 o 
   7   0   4       25.15       24.78     16.47 o 
   8   0   4       24.71       25.36     20.96 o 
   9   0   4      111.29       62.64     26.11 o 
  10   0   4        9.33       21.88     21.88 o 
 -11   1   4       20.07       42.53     24.52 o 
 -10   1   4      178.82      132.32     27.51 o 
  -9   1   4      816.57      755.66     39.24 o 
  -8   1   4      450.12      469.68     27.97 o 
  -7   1   4       28.80       76.30     16.59 o 
  -6   1   4     1135.17      838.33     28.41 o 
  -5   1   4      746.21      811.89     24.10 o 
  -4   1   4      208.81      135.16     12.19 o 
  -3   1   4      685.63      597.42     16.55 o 
  -2   1   4     3971.37     4062.45     36.23 o 
  -1   1   4    15293.95    15051.22    276.18 o 
   0   1   4     2932.42     3470.95     95.07 o 
   1   1   4    32435.11    31119.35    427.63 o 
   2   1   4     2375.33     2387.44     31.06 o 
   3   1   4     1051.94     1062.91     23.49 o 
   4   1   4      701.40      736.67     23.61 o 
   5   1   4     1536.38     1335.10     33.66 o 
   6   1   4        0.78       10.60     13.65 o 
   7   1   4      631.98      674.89     32.51 o 
   8   1   4      466.48      436.08     30.96 o 
   9   1   4        2.13       10.25     21.97 o 
  10   1   4       49.77        6.95     25.03 o 
 -11   2   4        7.33       14.02     21.31 o 
 -10   2   4      121.14      152.80     25.86 o 
  -9   2   4        6.16        2.38     22.94 o 
  -8   2   4       54.42       63.76     18.64 o 
  -7   2   4      689.61      818.67     32.53 o 
  -6   2   4     1115.86     1037.15     31.28 o 
  -5   2   4        1.36        1.47      0.38 o 
  -4   2   4      387.31      425.74     18.35 o 
  -3   2   4     2176.62     2118.89     30.05 o 
  -2   2   4     9698.07     9136.31    243.92 o 
  -1   2   4     1438.51     1562.39     22.71 o 
   0   2   4      813.89      836.37     12.21 o 
   1   2   4      171.87      166.64     10.48 o 
   2   2   4     1466.77     1560.27     26.30 o 
   3   2   4     1935.35     1984.13     31.52 o 
   4   2   4       26.75       31.99     10.75 o 
   5   2   4        1.10       12.35     12.35 o 
   6   2   4      226.98      207.65     19.38 o 
   7   2   4        5.10        6.80     16.35 o 
   8   2   4      413.66      444.23     30.57 o 
   9   2   4       42.81       46.89     22.36 o 
  10   2   4        4.83       16.50     22.08 o 
 -11   3   4        0.67       24.02     24.02 o 
 -10   3   4       23.10       18.61     23.30 o 
  -9   3   4      139.35      111.22     27.96 o 
  -8   3   4     1049.00     1223.35     41.98 o 
  -7   3   4      299.46      238.52     22.42 o 
  -6   3   4       10.42       21.01     12.37 o 
  -5   3   4     2257.58     2385.46     38.78 o 
  -4   3   4       14.75        5.96      9.51 o 
  -3   3   4       92.76      112.35     10.60 o 
  -2   3   4     2375.16     2359.40     30.37 o 
  -1   3   4     5155.45     5761.85     44.13 o 
   0   3   4     1039.96     1253.82     14.77 o 
   1   3   4      995.74      982.88     20.38 o 
   2   3   4     1314.49     1342.67     25.57 o 
   3   3   4        3.06        3.42      8.70 o 
   4   3   4      434.91      453.79     20.51 o 
   5   3   4      453.80      503.19     23.30 o 
   6   3   4      346.07      296.71     22.78 o 
   7   3   4       24.89        3.86     16.58 o 
   8   3   4      435.98      394.42     31.66 o 
   9   3   4        6.86       31.51     21.67 o 
  10   3   4       72.04       65.40     23.09 o 
 -11   4   4        0.91        8.67     22.02 o 
 -10   4   4      327.36      336.34     32.22 o 
  -9   4   4      151.11      130.77     25.04 o 
  -8   4   4      608.12      609.93     37.16 o 
  -7   4   4      239.52      240.13     21.16 o 
  -6   4   4      111.10      175.34     18.50 o 
  -5   4   4      866.20      751.20     26.32 o 
  -4   4   4     4311.11     4282.23     51.04 o 
  -3   4   4     6121.89     6106.48     53.65 o 
  -2   4   4      108.43       89.34     10.61 o 
  -1   4   4      165.79      139.77      9.30 o 
   0   4   4        0.01        9.82     13.43 o 
   1   4   4      975.49     1198.49     23.45 o 
   2   4   4     1331.00     1496.76     27.67 o 
   3   4   4     1170.70     1148.20     28.33 o 
   4   4   4       41.23       26.86     14.58 o 
   5   4   4      438.10      444.18     22.91 o 
   6   4   4      186.00      213.83     20.24 o 
   7   4   4      252.91      331.67     24.01 o 
   8   4   4       55.39       21.62     21.19 o 
   9   4   4       73.73       63.29     25.96 o 
  10   4   4        1.22        9.57     22.26 o 
 -11   5   4        2.36       14.59     25.10 o 
 -10   5   4       13.54       15.18     21.75 o 
  -9   5   4      396.74      362.29     31.71 o 
  -8   5   4      114.77       68.94     19.17 o 
  -7   5   4      136.32       83.84     20.62 o 
  -6   5   4        8.60        3.25     13.85 o 
  -5   5   4       17.40       44.38     12.07 o 
  -4   5   4     4038.27     3897.68     48.74 o 
  -3   5   4      174.75      155.33     13.19 o 
  -2   5   4     1056.19     1292.45     24.67 o 
  -1   5   4       71.87       42.16      8.60 o 
   0   5   4       35.91       24.55      5.65 o 
   1   5   4     6615.44     6862.68     55.89 o 
   2   5   4     4129.67     4291.88     47.48 o 
   3   5   4       35.58       30.77      9.91 o 
   4   5   4     2971.01     3001.33     47.23 o 
   5   5   4      133.51      114.68     15.81 o 
   6   5   4      287.13      235.25     23.02 o 
   7   5   4      221.38      220.04     23.79 o 
   8   5   4        0.88        4.70     18.21 o 
   9   5   4      930.17      875.60     44.73 o 
  10   5   4        0.09       24.48     21.13 o 
 -11   6   4       59.21      129.25     25.15 o 
 -10   6   4       25.44       16.83     22.05 o 
  -9   6   4      120.79      100.10     26.01 o 
  -8   6   4      710.61      755.05     37.78 o 
  -7   6   4      686.66      654.64     32.59 o 
  -6   6   4       31.72       30.87     14.61 o 
  -5   6   4      859.50      866.11     29.31 o 
  -4   6   4       33.45       13.39     13.39 o 
  -3   6   4       75.36       59.27      9.80 o 
  -2   6   4      356.37      332.08     16.68 o 
  -1   6   4       50.09       51.06      8.83 o 
   0   6   4     3347.48     3267.90     86.52 o 
   1   6   4     3979.63     4294.36     46.65 o 
   2   6   4      251.69      201.35     15.47 o 
   3   6   4     2247.42     2639.51     42.99 o 
   4   6   4       17.32       12.35     12.06 o 
   5   6   4      787.09      787.15     32.12 o 
   6   6   4     1781.14     1782.85     48.68 o 
   7   6   4       39.25       34.70     18.08 o 
   8   6   4       53.83       34.96     24.13 o 
   9   6   4       71.48       92.98     24.62 o 
  10   6   4        2.88        9.63     21.15 o 
 -10   7   4        0.06       10.06     21.54 o 
  -9   7   4      172.09      180.25     28.79 o 
  -8   7   4       12.06       15.53     21.93 o 
  -7   7   4      625.42      580.77     32.57 o 
  -6   7   4      124.72       87.89     19.45 o 
  -5   7   4      717.58      778.12     29.79 o 
  -4   7   4     4978.37     5220.79     62.25 o 
  -3   7   4      797.18      866.37     27.32 o 
  -2   7   4     6955.99     7712.46     66.76 o 
  -1   7   4        1.04       10.26     10.26 o 
   0   7   4     3256.66     3214.90     29.67 o 
   1   7   4     1392.27     1262.24     28.45 o 
   2   7   4      673.38      683.49     24.36 o 
   3   7   4      575.40      534.72     22.83 o 
   4   7   4      466.79      422.99     24.28 o 
   5   7   4      592.53      614.94     30.84 o 
   6   7   4     1580.86     1509.60     47.60 o 
   7   7   4      245.60      214.69     27.33 o 
   8   7   4       17.83       37.42     20.71 o 
   9   7   4        6.09        9.35     18.84 o 
  10   7   4        4.29       20.58     22.19 o 
 -10   8   4       64.44       40.87     26.45 o 
  -9   8   4        4.71        9.55     21.46 o 
  -8   8   4       90.40       85.85     23.33 o 
  -7   8   4        2.05        7.81     19.76 o 
  -6   8   4        7.02       35.31     16.74 o 
  -5   8   4       61.73       37.96     16.72 o 
  -4   8   4     2483.01     2808.53     49.99 o 
  -3   8   4       14.21       13.06     13.80 o 
  -2   8   4       27.54       17.63     12.14 o 
  -1   8   4      169.36      191.62     17.71 o 
   0   8   4      634.71      635.07     17.98 o 
   1   8   4        0.35        4.26     11.77 o 
   2   8   4       30.54       60.25     13.26 o 
   3   8   4      177.78      186.99     17.88 o 
   4   8   4      395.07      429.64     25.11 o 
   5   8   4      121.06      195.54     19.92 o 
   6   8   4      572.50      580.05     34.22 o 
   7   8   4       23.13       10.74     21.04 o 
   8   8   4      117.12      126.57     23.16 o 
   9   8   4       33.28       42.16     25.22 o 
 -10   9   4      194.20      215.87     28.78 o 
  -9   9   4       42.62       14.16     26.53 o 
  -8   9   4       62.71       40.29     25.54 o 
  -7   9   4       45.27       52.86     21.51 o 
  -6   9   4      108.88       90.35     23.01 o 
  -5   9   4      318.46      295.46     23.28 o 
  -4   9   4     1695.16     1720.54     43.47 o 
  -3   9   4        1.37        2.37     13.07 o 
  -2   9   4     1984.07     1819.43     40.32 o 
  -1   9   4      406.90      395.36     21.21 o 
   0   9   4     1442.67     1474.76     29.90 o 
   1   9   4      130.92      122.39     12.87 o 
   2   9   4      903.57      974.88     32.00 o 
   3   9   4      455.02      522.85     26.45 o 
   4   9   4       78.16       99.10     18.01 o 
   5   9   4      735.89      822.26     37.75 o 
   6   9   4      404.19      388.66     29.98 o 
   7   9   4        3.51       21.49     21.49 o 
   8   9   4        1.00        7.99     22.55 o 
   9   9   4        6.71        5.46     21.99 o 
 -10  10   4       43.95       49.29     26.46 o 
  -9  10   4        0.50       31.86     22.30 o 
  -8  10   4        1.83       13.58     21.88 o 
  -7  10   4      505.08      574.16     33.93 o 
  -6  10   4      708.20      721.92     36.21 o 
  -5  10   4      903.97     1018.04     38.03 o 
  -4  10   4       14.71       15.65     19.15 o 
  -3  10   4      229.93      230.62     19.81 o 
  -2  10   4      502.14      488.10     24.68 o 
  -1  10   4     2966.19     2708.64     47.02 o 
   0  10   4        0.07       10.47     10.41 o 
   1  10   4      306.27      330.16     21.10 o 
   2  10   4      409.63      311.19     22.03 o 
   3  10   4       21.36        0.89     16.81 o 
   4  10   4      183.62      197.79     24.27 o 
   5  10   4       12.43        7.61     19.85 o 
   6  10   4        0.04       16.56     18.63 o 
   7  10   4       17.09       17.99     24.03 o 
   8  10   4       21.04       27.06     21.06 o 
   9  10   4       37.40       16.56     24.22 o 
  -9  11   4      116.32      146.24     27.67 o 
  -8  11   4       17.48       33.74     20.96 o 
  -7  11   4       36.39       15.72     25.48 o 
  -6  11   4      338.80      400.31     33.59 o 
  -5  11   4       16.52       16.48     19.57 o 
  -4  11   4      993.91      928.66     36.41 o 
  -3  11   4        3.59       12.11     16.51 o 
  -2  11   4        8.25        8.81     14.35 o 
  -1  11   4      287.78      233.82     22.64 o 
   0  11   4      175.86      114.62     12.98 o 
   1  11   4      352.22      277.78     22.35 o 
   2  11   4      234.74      255.67     22.65 o 
   3  11   4      600.86      535.06     30.93 o 
   4  11   4      471.28      421.75     28.96 o 
   5  11   4      160.17      217.37     23.38 o 
   6  11   4      107.73      100.30     24.18 o 
   7  11   4      249.29      228.02     29.78 o 
   8  11   4       56.62       28.76     21.90 o 
  -9  12   4        0.62        5.99     22.33 o 
  -8  12   4        0.89       21.78     23.38 o 
  -7  12   4       36.06       31.46     24.84 o 
  -6  12   4      372.99      372.76     31.70 o 
  -5  12   4       38.67        3.54     21.70 o 
  -4  12   4     1915.30     1831.56     53.42 o 
  -3  12   4       28.56        1.07     18.59 o 
  -2  12   4      932.46     1017.25     37.38 o 
  -1  12   4      511.13      425.97     26.13 o 
   0  12   4      764.35      773.32     42.86 o 
   1  12   4      684.76      686.82     31.71 o 
   2  12   4      154.55      192.38     22.33 o 
   3  12   4       16.26       37.90     16.88 o 
   4  12   4       38.75       39.42     23.32 o 
   5  12   4      103.94      125.53     23.64 o 
   6  12   4       30.41       65.44     23.05 o 
   7  12   4      127.35      116.91     26.62 o 
   8  12   4       86.37      143.80     22.90 o 
  -8  13   4        0.19       23.31     23.31 o 
  -7  13   4       31.71       71.09     22.36 o 
  -6  13   4       84.77       71.28     24.17 o 
  -5  13   4      152.95      150.16     23.83 o 
  -4  13   4       58.24       61.55     21.29 o 
  -3  13   4      571.28      549.54     32.03 o 
  -2  13   4      165.75      152.95     21.94 o 
  -1  13   4       64.15       80.62     20.44 o 
   0  13   4       44.10       29.62     12.35 o 
   1  13   4        0.02       29.22     16.90 o 
   2  13   4      146.83      125.44     23.26 o 
   3  13   4       13.55       28.31     18.73 o 
   4  13   4        0.71       15.61     20.29 o 
   5  13   4      171.73      154.09     26.16 o 
   6  13   4       53.66       39.69     24.26 o 
   7  13   4        5.56       31.15     21.03 o 
  -8  14   4       13.44        8.97     24.26 o 
  -7  14   4        0.18       22.63     22.63 o 
  -6  14   4        6.53       15.48     21.67 o 
  -5  14   4        9.52       36.07     21.34 o 
  -4  14   4       92.23      110.12     22.88 o 
  -3  14   4      175.58      190.81     26.53 o 
  -2  14   4        9.61        5.72     19.31 o 
  -1  14   4      678.13      835.63     38.81 o 
   0  14   4      304.29      348.39     20.81 o 
   1  14   4       63.10       67.09     20.28 o 
   2  14   4       36.21       16.35     22.09 o 
   3  14   4        6.28       25.51     18.22 o 
   4  14   4        1.60        3.86     19.75 o 
   5  14   4       58.57       62.84     22.89 o 
   6  14   4      298.76      262.46     30.49 o 
   7  14   4       46.11       51.43     22.54 o 
  -7  15   4        1.71        8.95     22.92 o 
  -6  15   4       91.46      118.55     24.17 o 
  -5  15   4      210.14      256.37     26.75 o 
  -4  15   4       26.94        6.67     23.43 o 
  -3  15   4       94.52       66.96     25.50 o 
  -2  15   4      210.01      241.90     26.22 o 
  -1  15   4       11.60       26.65     19.58 o 
   0  15   4       21.24       23.06     15.73 o 
   1  15   4       66.84       57.45     20.22 o 
   2  15   4      237.35      239.66     26.85 o 
   3  15   4        4.14        3.54      1.01 o 
   4  15   4        0.38        5.27     20.54 o 
   5  15   4      481.79      444.47     35.63 o 
   6  15   4       10.11       37.93     21.58 o 
  -6  16   4       38.06        4.46     23.89 o 
  -5  16   4        3.45       18.65     23.83 o 
  -4  16   4       13.62        4.16     20.64 o 
  -3  16   4       23.48       24.36     20.44 o 
  -2  16   4        3.59        0.00     23.27 o 
  -1  16   4      370.58      334.97     34.00 o 
   0  16   4      183.67      182.60     20.82 o 
   1  16   4       53.53        5.16     24.23 o 
   2  16   4       80.48       98.63     23.60 o 
   3  16   4       16.66        8.00     22.90 o 
   4  16   4        0.14        2.66     21.65 o 
   5  16   4        8.82       12.19     23.87 o 
  -5  17   4        4.06       13.09     20.89 o 
  -4  17   4      249.02      256.71     28.78 o 
  -3  17   4      116.54       89.54     24.58 o 
  -2  17   4       41.84       37.04     22.37 o 
  -1  17   4       13.59       26.96     19.04 o 
   0  17   4      191.05      173.68     48.50 o 
   1  17   4       62.17       54.13     26.24 o 
   2  17   4        0.09       24.12     24.12 o 
   3  17   4       29.92       21.91     24.66 o 
   4  17   4        2.82       20.49     21.74 o 
  -3  18   4        4.68       21.27     20.35 o 
  -2  18   4       14.52        4.23     21.00 o 
  -1  18   4        5.09        8.30     21.87 o 
   0  18   4        1.56       10.00     24.16 o 
   1  18   4        6.49       26.26     19.21 o 
   2  18   4        4.06       10.96     21.67 o 
 -11   1   5       41.05       85.23     23.09 o 
 -10   1   5      140.78      150.64     25.89 o 
  -9   1   5        0.13       16.12     20.11 o 
  -8   1   5      177.56      187.26     21.36 o 
  -7   1   5      136.27      111.96     16.46 o 
  -6   1   5       58.48       38.70     13.27 o 
  -5   1   5        2.56       21.00     10.49 o 
  -4   1   5     1366.59     1364.77     27.27 o 
  -3   1   5     6164.80     6153.33     50.38 o 
  -2   1   5      546.27      508.49     15.82 o 
  -1   1   5      727.84      676.17     16.80 o 
   0   1   5     6549.95     6738.18     33.05 o 
   1   1   5     8575.19     8961.43     57.41 o 
   2   1   5     6497.98     6647.41     53.78 o 
   3   1   5     2445.12     2603.79     37.21 o 
   4   1   5     1307.91     1216.35     31.57 o 
   5   1   5     1447.44     1346.53     35.86 o 
   6   1   5      248.76      263.58     21.56 o 
   7   1   5      463.97      444.47     29.34 o 
   8   1   5      564.25      574.04     35.83 o 
   9   1   5       44.50        8.03     23.34 o 
  10   1   5      204.43      253.68     30.99 o 
 -11   2   5      162.74      211.57     29.83 o 
 -10   2   5        2.22        1.32     21.43 o 
  -9   2   5      362.00      386.81     29.70 o 
  -8   2   5      196.11      234.92     24.11 o 
  -7   2   5       27.23       66.25     14.16 o 
  -6   2   5      570.15      677.82     26.91 o 
  -5   2   5       21.48       11.51     11.51 o 
  -4   2   5       25.83       16.53      9.41 o 
  -3   2   5     2683.78     2922.84     36.33 o 
  -2   2   5     1708.81     1950.64     27.85 o 
  -1   2   5      337.48      345.04     13.34 o 
   0   2   5     3218.26     3580.12    102.99 o 
   1   2   5     1672.70     1819.91     27.24 o 
   2   2   5     2184.93     2234.76     32.34 o 
   3   2   5     1312.40     1544.04     30.05 o 
   4   2   5       34.03       31.67     10.84 o 
   5   2   5        0.22        1.43     12.36 o 
   6   2   5       27.24       45.78     15.02 o 
   7   2   5      456.11      477.27     28.41 o 
   8   2   5      208.09      198.31     25.97 o 
   9   2   5       11.78       35.41     21.23 o 
  10   2   5       61.51       28.07     25.36 o 
 -11   3   5       12.50       27.17     27.17 o 
 -10   3   5      183.73      275.55     28.11 o 
  -9   3   5      808.62      852.01     39.25 o 
  -8   3   5       88.95       80.13     22.26 o 
  -7   3   5      150.35      148.69     18.53 o 
  -6   3   5      215.33      161.70     17.10 o 
  -5   3   5        9.67        8.58     11.12 o 
  -4   3   5      655.29      653.60     22.79 o 
  -3   3   5     2267.20     2255.18     33.28 o 
  -2   3   5     6639.16     6664.21     52.08 o 
  -1   3   5       11.46       33.05      7.44 o 
   0   3   5       40.10       54.03      7.11 o 
   1   3   5     2257.73     2283.10     31.39 o 
   2   3   5      406.14      446.73     17.39 o 
   3   3   5     1814.75     1862.49     33.05 o 
   4   3   5     1680.35     1661.45     36.42 o 
   5   3   5      170.28      178.63     17.30 o 
   6   3   5     1742.22     1652.31     44.63 o 
   7   3   5       52.63       24.64     20.15 o 
   8   3   5       58.12       41.11     20.69 o 
   9   3   5      651.73      641.12     38.12 o 
  10   3   5       86.15       76.67     25.20 o 
 -11   4   5       12.27       18.81     23.64 o 
 -10   4   5       63.15       40.60     25.86 o 
  -9   4   5        0.70       12.04     20.51 o 
  -8   4   5       17.14       34.62     18.49 o 
  -7   4   5      530.15      523.10     26.67 o 
  -6   4   5      178.85      121.21     17.06 o 
  -5   4   5      678.11      632.08     24.99 o 
  -4   4   5       97.30      114.87     13.74 o 
  -3   4   5      261.67      315.45     16.04 o 
  -2   4   5     5211.96     5360.98     48.56 o 
  -1   4   5     1556.54     1850.53     27.83 o 
   0   4   5       39.55       14.16     12.41 o 
   1   4   5      969.76     1179.72     24.54 o 
   2   4   5      204.37      166.47     14.00 o 
   3   4   5      632.02      714.86     24.67 o 
   4   4   5       90.48       62.70     13.71 o 
   5   4   5      462.87      492.18     25.62 o 
   6   4   5       75.83       65.26     17.14 o 
   7   4   5      442.77      475.36     28.64 o 
   8   4   5        8.65        1.15     19.97 o 
   9   4   5       41.36       80.15     22.30 o 
  10   4   5       38.03       13.94     23.72 o 
 -11   5   5       27.62        5.89     24.62 o 
 -10   5   5       57.52        4.07     26.92 o 
  -9   5   5       31.87       74.57     19.24 o 
  -8   5   5       53.53       34.94     21.35 o 
  -7   5   5       87.05      122.58     17.28 o 
  -6   5   5       56.94       47.74     14.13 o 
  -5   5   5      918.32      703.09     34.79 o 
  -4   5   5       79.34       96.22     13.54 o 
  -3   5   5     1129.32     1048.83     25.52 o 
  -2   5   5      210.79      223.99     14.80 o 
  -1   5   5      814.61      709.26     21.09 o 
   0   5   5     1130.07     1206.78     17.89 o 
   1   5   5      141.71      102.36     12.59 o 
   2   5   5        8.29       10.25     10.25 o 
   3   5   5      327.52      306.37     19.40 o 
   4   5   5      113.74      114.73     15.94 o 
   5   5   5       59.65       24.68     15.83 o 
   6   5   5        6.05        8.58     17.02 o 
   7   5   5       60.08       73.63     19.02 o 
   8   5   5        0.36        6.02     19.61 o 
   9   5   5        1.64       10.62     22.62 o 
  10   5   5      126.74      136.53     28.43 o 
 -11   6   5        8.44       35.30     24.26 o 
 -10   6   5       33.82       23.87     22.72 o 
  -9   6   5      133.45      103.99     25.25 o 
  -8   6   5      136.18      102.50     23.63 o 
  -7   6   5      600.42      695.44     33.49 o 
  -6   6   5       66.03       81.07     15.50 o 
  -5   6   5      189.96      155.89     17.64 o 
  -4   6   5      436.93      336.75     20.30 o 
  -3   6   5      775.75      803.33     25.36 o 
  -2   6   5     1610.05     1588.86     30.28 o 
  -1   6   5     2097.54     1923.40     31.79 o 
   0   6   5     2270.25     2108.65     23.61 o 
   1   6   5      980.59      992.61     28.22 o 
   2   6   5     2801.99     2923.55     42.68 o 
   3   6   5      321.44      244.24     17.32 o 
   4   6   5      325.50      437.28     23.30 o 
   5   6   5       38.41       41.92     17.36 o 
   6   6   5      917.24      780.80     36.92 o 
   7   6   5       74.19       77.68     20.15 o 
   8   6   5        1.16       15.00     19.86 o 
   9   6   5       62.52       90.33     20.88 o 
  10   6   5       43.54       43.29     23.72 o 
 -10   7   5        0.04        7.16     21.93 o 
  -9   7   5        2.63        9.26     21.50 o 
  -8   7   5       78.78       90.55     24.83 o 
  -7   7   5      698.45      710.81     34.31 o 
  -6   7   5        5.98        3.74     15.71 o 
  -5   7   5       24.83       32.34     15.06 o 
  -4   7   5      213.79      215.49     17.78 o 
  -3   7   5       81.47       75.61     12.79 o 
  -2   7   5       72.28       84.83     13.31 o 
  -1   7   5      290.30      257.27     16.14 o 
   0   7   5     1765.58     1707.96     46.37 o 
   1   7   5      110.58      154.17     16.11 o 
   2   7   5       55.98       28.36     11.38 o 
   3   7   5      745.21      804.62     28.49 o 
   4   7   5      970.41     1081.59     35.57 o 
   5   7   5      126.17       60.56     20.48 o 
   6   7   5      684.27      749.44     38.54 o 
   7   7   5      159.87      156.08     24.89 o 
   8   7   5        0.99        2.56     21.47 o 
   9   7   5       11.71       28.78     23.14 o 
 -10   8   5       63.31       65.72     23.60 o 
  -9   8   5       48.47       32.84     25.41 o 
  -8   8   5        9.04       15.03     19.89 o 
  -7   8   5      351.71      370.65     28.80 o 
  -6   8   5      544.73      518.54     29.23 o 
  -5   8   5      893.35      825.74     31.28 o 
  -4   8   5     2217.91     2524.42     46.50 o 
  -3   8   5      191.80      215.64     17.74 o 
  -2   8   5        6.55        0.00     12.73 o 
  -1   8   5      169.10      153.50     13.75 o 
   0   8   5      584.79      473.58     15.20 o 
   1   8   5      778.75      689.96     25.79 o 
   2   8   5        0.85        4.91     12.39 o 
   3   8   5      207.31      297.47     20.95 o 
   4   8   5     2143.19     2466.71     52.03 o 
   5   8   5       24.04       53.36     19.24 o 
   6   8   5       85.29      102.94     22.13 o 
   7   8   5      288.49      350.27     31.54 o 
   8   8   5       10.21       22.22     22.22 o 
   9   8   5      282.61      333.36     30.94 o 
 -10   9   5        0.80       19.25     21.46 o 
  -9   9   5        0.38       16.93     21.05 o 
  -8   9   5       30.71       78.41     22.14 o 
  -7   9   5      197.86      244.94     27.88 o 
  -6   9   5      150.44      149.77     23.84 o 
  -5   9   5       74.71       41.80     26.65 o 
  -4   9   5       94.96      110.50     17.50 o 
  -3   9   5        0.35       11.78     13.55 o 
  -2   9   5        0.10        2.17     11.88 o 
  -1   9   5      252.99      189.13     18.48 o 
   0   9   5      640.64      613.28     24.47 o 
   1   9   5        0.01       17.99     10.56 o 
   2   9   5      210.33      142.64     16.51 o 
   3   9   5       87.84       62.12     17.92 o 
   4   9   5        0.07       26.43     16.33 o 
   5   9   5     1213.55     1254.78     42.01 o 
   6   9   5      103.97      165.97     23.08 o 
   7   9   5        0.02       21.83     21.83 o 
   8   9   5       15.42       12.15     21.54 o 
   9   9   5        8.13       13.92     21.07 o 
 -10  10   5        3.85       16.55     23.67 o 
  -9  10   5        3.31       26.21     20.13 o 
  -8  10   5      101.64       62.68     24.41 o 
  -7  10   5      500.79      488.33     33.25 o 
  -6  10   5      117.70      125.13     22.76 o 
  -5  10   5      261.33      312.29     30.27 o 
  -4  10   5        0.00       22.54     15.72 o 
  -3  10   5        0.02        6.87     13.72 o 
  -2  10   5      451.26      409.43     25.26 o 
  -1  10   5      271.15      171.58     19.75 o 
   0  10   5       13.73       14.61     10.93 o 
   1  10   5       36.87       30.43     13.69 o 
   2  10   5       25.68       29.88     13.70 o 
   3  10   5       90.75       62.88     18.84 o 
   4  10   5      223.22      174.08     23.28 o 
   5  10   5      122.00       80.03     24.01 o 
   6  10   5        3.72       12.14     18.87 o 
   7  10   5       99.34      106.84     25.26 o 
   8  10   5       11.22        2.68     22.13 o 
  -9  11   5        2.35       16.39     22.31 o 
  -8  11   5       28.11       55.13     23.63 o 
  -7  11   5      282.62      304.80     29.73 o 
  -6  11   5      331.27      312.09     28.16 o 
  -5  11   5      459.63      484.40     34.13 o 
  -4  11   5        1.42        5.19     17.09 o 
  -3  11   5      437.20      493.25     27.77 o 
  -2  11   5      650.79      640.56     29.46 o 
  -1  11   5      365.23      364.84     23.85 o 
   0  11   5      639.84      614.17     20.35 o 
   1  11   5      107.95      110.79     18.80 o 
   2  11   5        1.06        5.57     15.55 o 
   3  11   5      318.83      268.15     24.78 o 
   4  11   5      184.23      173.10     25.86 o 
   5  11   5      179.58      169.86     24.94 o 
   6  11   5        2.08        2.44     22.27 o 
   7  11   5       69.69       81.31     26.37 o 
   8  11   5       50.29       31.59     23.98 o 
  -9  12   5        0.24       33.01     22.36 o 
  -8  12   5        0.04       22.08     22.08 o 
  -7  12   5      297.98      310.72     33.12 o 
  -6  12   5        1.30       39.96     21.29 o 
  -5  12   5      118.09      118.56     22.77 o 
  -4  12   5      178.57      189.46     25.91 o 
  -3  12   5      685.81      654.96     32.69 o 
  -2  12   5      558.83      630.78     30.96 o 
  -1  12   5        5.70       35.53     15.69 o 
   0  12   5        1.31        4.37     10.88 o 
   1  12   5        0.91       12.65     16.92 o 
   2  12   5      430.05      404.92     28.00 o 
   3  12   5        0.26        3.24     18.41 o 
   4  12   5      275.56      270.75     27.69 o 
   5  12   5       32.29        4.91     21.80 o 
   6  12   5       33.99        2.67     21.57 o 
   7  12   5        7.53       20.34     23.27 o 
  -8  13   5        9.81        8.99     21.65 o 
  -7  13   5       50.27       57.44     24.45 o 
  -6  13   5      422.01      448.29     33.38 o 
  -5  13   5       59.48       39.56     21.08 o 
  -4  13   5      668.06      702.16     36.27 o 
  -3  13   5      187.35      195.91     25.29 o 
  -2  13   5       84.39       56.63     19.33 o 
  -1  13   5      653.97      619.89     34.14 o 
   0  13   5       32.35       43.31     12.55 o 
   1  13   5       90.88       99.46     20.54 o 
   2  13   5        0.18       17.69     16.21 o 
   3  13   5        2.45        4.68     18.16 o 
   4  13   5      397.20      373.10     30.19 o 
   5  13   5       16.92        1.27     20.44 o 
   6  13   5       37.27       38.66     24.88 o 
   7  13   5       36.70       52.90     21.39 o 
  -7  14   5        3.84       20.65     21.21 o 
  -6  14   5      104.45       89.24     27.44 o 
  -5  14   5        1.13       24.05     24.05 o 
  -4  14   5        8.35       21.66     21.66 o 
  -3  14   5      630.57      597.77     36.66 o 
  -2  14   5      185.17      224.82     25.31 o 
  -1  14   5        2.21       49.48     18.18 o 
   0  14   5       41.90       52.79     13.09 o 
   1  14   5      372.60      341.26     28.91 o 
   2  14   5      637.41      603.99     34.98 o 
   3  14   5        1.74       17.33     21.38 o 
   4  14   5        0.19        2.55     21.19 o 
   5  14   5        3.51       10.63     20.30 o 
   6  14   5        0.46       22.19     22.19 o 
  -7  15   5        6.03       10.44     22.54 o 
  -6  15   5        6.36       20.48     21.19 o 
  -5  15   5        1.35       11.26     27.05 o 
  -4  15   5      453.82      429.78     33.67 o 
  -3  15   5       55.52       32.67     24.00 o 
  -2  15   5      101.05       64.78     21.60 o 
  -1  15   5        9.18        1.18     19.88 o 
   0  15   5       48.77       35.08     16.08 o 
   1  15   5      281.36      278.72     30.91 o 
   2  15   5      122.92      106.38     25.92 o 
   3  15   5       19.99        6.49     19.88 o 
   4  15   5        0.51       11.88     22.81 o 
   5  15   5        4.37       22.39     22.39 o 
   6  15   5       19.50       63.25     22.82 o 
  -6  16   5        7.33        8.91     22.95 o 
  -5  16   5       10.62       60.86     22.45 o 
  -4  16   5        1.91        5.59     21.94 o 
  -3  16   5       19.75        9.57     23.05 o 
  -2  16   5       78.45       57.70     25.44 o 
  -1  16   5       17.44       10.52     23.06 o 
   0  16   5       27.57       35.16     18.96 o 
   1  16   5       23.64        7.84     22.06 o 
   2  16   5       15.55       15.95     24.34 o 
   3  16   5        0.76       23.24     23.24 o 
   4  16   5        2.41       19.01     22.92 o 
   5  16   5        1.49       12.12     22.29 o 
  -5  17   5       38.57        1.45     24.32 o 
  -4  17   5       17.46        1.50     25.49 o 
  -3  17   5      126.81      140.14     25.66 o 
  -2  17   5       54.46       34.80     22.21 o 
  -1  17   5        3.97       22.77     22.77 o 
   0  17   5      188.02      175.97     20.45 o 
   1  17   5       40.34       68.30     24.50 o 
   2  17   5      281.67      276.70     31.82 o 
   3  17   5        7.20       10.96     20.75 o 
   4  17   5       67.32       62.50     23.43 o 
  -3  18   5       42.12       44.29     21.11 o 
  -2  18   5       50.79       31.12     23.99 o 
  -1  18   5       36.16       13.93     22.33 o 
   0  18   5        0.60       20.43     22.28 o 
   1  18   5        1.53       25.06     20.93 o 
   2  18   5       91.12       60.84     26.34 o 
 -11   0   6       11.89       34.18     23.11 o 
 -10   0   6      724.91      657.14     39.38 o 
  -9   0   6      306.39      266.24     24.41 o 
  -8   0   6      570.92      551.35     29.50 o 
  -7   0   6      432.17      462.16     24.42 o 
  -6   0   6     1102.80      995.48     33.03 o 
  -5   0   6     1804.51     1852.36     36.38 o 
  -4   0   6      502.43      449.82     17.94 o 
  -3   0   6     1767.89     1471.78     31.33 o 
  -2   0   6      258.35      303.63     13.43 o 
  -1   0   6       50.18       53.82      7.89 o 
   0   0   6       62.79       55.70      8.07 o 
   1   0   6     2834.48     2824.06     35.38 o 
   2   0   6     3167.47     3007.08     38.92 o 
   3   0   6     4076.22     4473.71     51.58 o 
   4   0   6     2024.07     2039.24     41.02 o 
   5   0   6      679.30      598.75     27.07 o 
   6   0   6      989.45      988.91     37.37 o 
   7   0   6        3.03       19.66     19.96 o 
   8   0   6      100.03      118.72     23.35 o 
   9   0   6      443.45      467.28     36.51 o 
  10   0   6        0.04       22.28     22.28 o 
 -11   1   6        1.26        1.39     21.92 o 
 -10   1   6        2.52       12.82     22.21 o 
  -9   1   6      190.87      198.48     23.87 o 
  -8   1   6      201.18      162.06     19.86 o 
  -7   1   6      987.10      906.39     32.15 o 
  -6   1   6       15.27       29.82     13.54 o 
  -5   1   6      739.44      774.76     26.26 o 
  -4   1   6     1434.62     1449.38     29.46 o 
  -3   1   6     2123.88     2269.79     32.50 o 
  -2   1   6     2261.43     2576.46     31.65 o 
  -1   1   6      176.12      132.18     10.00 o 
   0   1   6     1811.10     1936.59     24.53 o 
   1   1   6     9305.36     9928.80     65.26 o 
   2   1   6     4472.59     4592.94     48.15 o 
   3   1   6      681.00      781.51     24.45 o 
   4   1   6      245.16      195.46     16.18 o 
   5   1   6      215.85      242.08     18.76 o 
   6   1   6        3.18       17.63     15.11 o 
   7   1   6       72.56       75.75     18.15 o 
   8   1   6       15.82       46.92     19.88 o 
   9   1   6       25.28       55.90     23.17 o 
  10   1   6       48.78       57.60     23.55 o 
 -11   2   6        4.95       18.44     22.44 o 
 -10   2   6        1.59       16.77     23.17 o 
  -9   2   6      228.98      260.96     26.12 o 
  -8   2   6       30.94       10.65     16.96 o 
  -7   2   6       28.71       10.07     16.09 o 
  -6   2   6      183.62      198.88     17.57 o 
  -5   2   6     2254.96     2306.40     39.82 o 
  -4   2   6     3679.82     3611.93     44.95 o 
  -3   2   6       78.11       97.67     12.69 o 
  -2   2   6     2035.05     2030.44     29.91 o 
  -1   2   6      682.56      781.53     19.96 o 
   0   2   6     6322.48     6092.12    284.82 o 
   1   2   6      343.69      389.85     16.56 o 
   2   2   6       17.82       40.14     10.07 o 
   3   2   6       97.38      122.62     13.70 o 
   4   2   6     1211.87     1060.36     31.23 o 
   5   2   6       11.16       50.95     12.23 o 
   6   2   6      280.25      317.92     24.58 o 
   7   2   6       31.14       53.85     18.93 o 
   8   2   6       14.86       15.92     21.52 o 
   9   2   6        4.15       13.57     21.15 o 
  10   2   6        3.28       15.68     23.78 o 
 -11   3   6      160.12      161.67     28.29 o 
 -10   3   6        0.05       22.20     21.92 o 
  -9   3   6       39.49       42.74     21.66 o 
  -8   3   6      289.50      296.22     25.63 o 
  -7   3   6        4.61        6.93     13.72 o 
  -6   3   6     1000.14     1169.48     35.06 o 
  -5   3   6      468.52      514.90     22.45 o 
  -4   3   6      959.84     1078.73     28.78 o 
  -3   3   6      924.56     1096.84     31.97 o 
  -2   3   6       12.90        2.55      8.20 o 
  -1   3   6       47.41       41.36      8.41 o 
   0   3   6      173.69      198.39     10.21 o 
   1   3   6     1155.87     1215.39     24.83 o 
   2   3   6     5536.45     6023.03     56.35 o 
   3   3   6      218.78      225.65     16.86 o 
   4   3   6      326.03      266.55     18.91 o 
   5   3   6      143.33      107.28     17.23 o 
   6   3   6       36.22       35.64     17.46 o 
   7   3   6        0.74        5.43     17.16 o 
   8   3   6        0.06        6.12     20.55 o 
   9   3   6       35.28       46.12     22.70 o 
  10   3   6       46.66       78.31     23.44 o 
 -11   4   6        2.04       32.84     24.29 o 
 -10   4   6       69.34       65.14     23.94 o 
  -9   4   6       76.19       60.69     23.03 o 
  -8   4   6       20.69        1.02     18.93 o 
  -7   4   6        0.67        3.59     14.20 o 
  -6   4   6       68.25       70.80     15.10 o 
  -5   4   6       82.84      102.42     14.92 o 
  -4   4   6       72.11       86.41     16.04 o 
  -3   4   6     1144.70     1109.41     27.34 o 
  -2   4   6       26.16       20.43      9.87 o 
  -1   4   6      367.37      342.54     13.55 o 
   0   4   6     1287.61     1461.34     63.39 o 
   1   4   6       48.46       65.83      9.26 o 
   2   4   6     5069.88     5046.13     53.77 o 
   3   4   6       38.70       42.17     12.59 o 
   4   4   6       41.07       65.23     14.35 o 
   5   4   6     1598.98     1775.49     44.92 o 
   6   4   6      212.95      175.43     21.85 o 
   7   4   6      358.20      383.79     28.22 o 
   8   4   6       29.73       46.13     22.42 o 
   9   4   6       59.76       73.56     22.29 o 
  10   4   6       89.74      142.14     26.42 o 
 -11   5   6        1.80        2.96     21.92 o 
 -10   5   6       45.81        6.84     24.81 o 
  -9   5   6        0.64       15.92     18.25 o 
  -8   5   6      424.40      452.58     28.85 o 
  -7   5   6       14.89        7.57     16.87 o 
  -6   5   6       28.84       55.06     13.69 o 
  -5   5   6      299.24      398.98     21.60 o 
  -4   5   6        4.24       12.94     12.94 o 
  -3   5   6     4641.62     5595.59     56.93 o 
  -2   5   6     1735.58     1624.97     29.59 o 
  -1   5   6     1174.83     1379.97     26.78 o 
   0   5   6      328.36      421.57     29.46 o 
   1   5   6        9.69        3.69      8.66 o 
   2   5   6     4277.93     4593.25     52.97 o 
   3   5   6     1677.43     1560.60     36.22 o 
   4   5   6        8.56        3.05     13.20 o 
   5   5   6      247.38      266.30     21.44 o 
   6   5   6      440.88      404.45     28.29 o 
   7   5   6       11.74        5.70     19.46 o 
   8   5   6      124.00      126.79     23.57 o 
   9   5   6        9.89       11.01     23.40 o 
 -11   6   6       34.33       30.68     25.63 o 
 -10   6   6        0.12       20.91     21.91 o 
  -9   6   6        0.02       35.69     17.62 o 
  -8   6   6        0.52       21.04     21.04 o 
  -7   6   6      415.41      414.73     28.33 o 
  -6   6   6      227.94      328.52     27.18 o 
  -5   6   6        0.52        6.94     13.73 o 
  -4   6   6      166.59      114.60     15.73 o 
  -3   6   6     1504.32     1565.85     33.00 o 
  -2   6   6     3724.99     4079.25     49.02 o 
  -1   6   6     1095.49      822.91     24.33 o 
   0   6   6      248.10      229.06     13.85 o 
   1   6   6     1654.17     1693.73     32.38 o 
   2   6   6       57.95       48.16     13.94 o 
   3   6   6      170.39      220.56     18.74 o 
   4   6   6     2528.16     2604.06     50.08 o 
   5   6   6      293.49      339.26     26.22 o 
   6   6   6      471.25      539.87     34.07 o 
   7   6   6       23.56       39.96     19.91 o 
   8   6   6       90.83       86.85     23.14 o 
   9   6   6      268.79      266.18     31.88 o 
 -10   7   6       11.17        2.83     23.32 o 
  -9   7   6        0.09        7.95     19.43 o 
  -8   7   6       24.41       36.89     19.13 o 
  -7   7   6      892.60      983.51     39.58 o 
  -6   7   6     1542.05     1674.95     44.59 o 
  -5   7   6        0.28       14.05     14.79 o 
  -4   7   6       33.54       13.88     13.02 o 
  -3   7   6      163.02      180.66     16.55 o 
  -2   7   6     4028.00     4099.22     51.49 o 
  -1   7   6     1180.51     1113.76     29.51 o 
   0   7   6      336.13      436.64     14.05 o 
   1   7   6      805.64      789.24     28.25 o 
   2   7   6      973.19      855.51     29.21 o 
   3   7   6      201.81      209.58     18.97 o 
   4   7   6      224.97      235.14     21.38 o 
   5   7   6      722.68      705.27     32.76 o 
   6   7   6      974.70     1004.89     41.43 o 
   7   7   6      174.95      159.34     26.29 o 
   8   7   6      214.69      161.68     27.01 o 
   9   7   6       24.61       12.64     22.09 o 
 -10   8   6       20.81       15.93     24.31 o 
  -9   8   6       11.21       27.31     20.70 o 
  -8   8   6        4.37       10.06     19.22 o 
  -7   8   6        8.16       33.64     18.11 o 
  -6   8   6       44.77        1.95     18.61 o 
  -5   8   6       81.63       45.56     16.33 o 
  -4   8   6      142.32      126.53     18.02 o 
  -3   8   6       42.79       32.76     12.84 o 
  -2   8   6      506.62      399.37     21.59 o 
  -1   8   6       26.69       30.44     11.59 o 
   0   8   6      141.37      153.04     10.90 o 
   1   8   6      294.17      218.73     18.28 o 
   2   8   6       40.85       62.88     14.28 o 
   3   8   6       55.08       62.06     15.81 o 
   4   8   6      110.47      151.33     20.12 o 
   5   8   6      187.99      192.83     23.77 o 
   6   8   6      181.55      221.27     25.73 o 
   7   8   6       69.82       55.38     24.08 o 
   8   8   6       21.14       25.62     22.98 o 
   9   8   6        5.42        5.57     23.71 o 
 -10   9   6        1.99       14.81     22.76 o 
  -9   9   6       21.57       42.40     21.57 o 
  -8   9   6       82.35      102.15     21.78 o 
  -7   9   6     1088.22     1013.38     42.51 o 
  -6   9   6     1490.64     1503.32     47.45 o 
  -5   9   6      643.58      614.88     29.91 o 
  -4   9   6      431.70      381.16     23.89 o 
  -3   9   6      572.61      614.80     27.35 o 
  -2   9   6     1690.84     1853.94     42.00 o 
  -1   9   6     1475.83     1693.87     39.87 o 
   0   9   6       14.85        6.28     11.53 o 
   1   9   6      666.13      806.15     29.81 o 
   2   9   6       65.32       88.91     17.09 o 
   3   9   6       54.35       87.44     17.46 o 
   4   9   6      434.44      392.01     28.56 o 
   5   9   6       27.99       12.00     22.53 o 
   6   9   6        6.22       15.56     20.25 o 
   7   9   6      189.99      212.40     27.16 o 
   8   9   6       48.94       50.70     22.84 o 
  -9  10   6       13.91       30.57     21.82 o 
  -8  10   6        0.19       45.12     20.17 o 
  -7  10   6      397.16      374.16     32.24 o 
  -6  10   6      648.22      545.08     33.88 o 
  -5  10   6      250.42      254.33     24.45 o 
  -4  10   6      669.52      655.44     31.71 o 
  -3  10   6        1.77        8.89     16.61 o 
  -2  10   6     2139.68     1972.12     46.26 o 
  -1  10   6       36.72       52.36     13.91 o 
   0  10   6       99.45       72.27     10.97 o 
   1  10   6      635.69      450.28     26.63 o 
   2  10   6       36.49       24.89     17.62 o 
   3  10   6      317.86      348.29     25.86 o 
   4  10   6     1682.42     1549.45     47.38 o 
   5  10   6       15.83        6.91     20.59 o 
   6  10   6       13.82       33.57     19.69 o 
   7  10   6        0.34        5.31     21.11 o 
   8  10   6       11.26       13.80     21.55 o 
  -9  11   6        3.67        5.89     23.55 o 
  -8  11   6        0.19       14.17     20.21 o 
  -7  11   6      165.97      189.74     29.24 o 
  -6  11   6      657.76      668.73     37.47 o 
  -5  11   6      255.88      288.05     25.67 o 
  -4  11   6      969.52     1130.63     40.50 o 
  -3  11   6      297.74      265.49     23.40 o 
  -2  11   6      168.32      135.18     19.68 o 
  -1  11   6      321.88      381.95     26.64 o 
   0  11   6      269.09      313.92     17.57 o 
   1  11   6      635.57      614.22     30.67 o 
   2  11   6       58.25        6.73     17.26 o 
   3  11   6      578.27      575.00     31.43 o 
   4  11   6       17.51        4.40     21.27 o 
   5  11   6       23.42        9.58     20.91 o 
   6  11   6       10.24        8.92     21.53 o 
   7  11   6       13.06       16.25     21.66 o 
   8  11   6       71.17       51.01     23.50 o 
  -9  12   6        0.00        1.49     24.25 o 
  -8  12   6        4.24       26.42     21.22 o 
  -7  12   6        4.16       24.69     24.69 o 
  -6  12   6       35.27       35.16     24.96 o 
  -5  12   6        2.99       14.53     20.19 o 
  -4  12   6      645.44      652.85     36.59 o 
  -3  12   6      343.04      352.48     28.58 o 
  -2  12   6       19.48       46.93     17.79 o 
  -1  12   6       48.82       35.50     17.84 o 
   0  12   6      297.77      378.28     28.74 o 
   1  12   6      407.16      491.08     30.91 o 
   2  12   6      455.35      448.27     31.08 o 
   3  12   6      185.82      225.58     24.87 o 
   4  12   6       10.29       35.39     21.48 o 
   5  12   6      269.08      330.90     30.90 o 
   6  12   6       20.71        9.22     23.37 o 
   7  12   6        1.32       21.80     20.78 o 
  -8  13   6       58.42       73.18     24.58 o 
  -7  13   6       37.33        4.40     23.86 o 
  -6  13   6       10.63        2.71     23.88 o 
  -5  13   6       12.71       42.70     19.45 o 
  -4  13   6       54.50       58.61     20.10 o 
  -3  13   6        2.42       10.46     19.56 o 
  -2  13   6      219.77      167.10     24.35 o 
  -1  13   6       19.58       44.53     18.55 o 
   0  13   6       78.43      107.46     14.36 o 
   1  13   6       68.71       87.86     21.31 o 
   2  13   6        4.86       25.01     20.78 o 
   3  13   6       25.04       42.63     19.29 o 
   4  13   6       28.75       21.11     21.67 o 
   5  13   6       54.23       83.12     23.54 o 
   6  13   6       33.77       12.03     24.72 o 
   7  13   6       11.85       48.80     22.50 o 
  -7  14   6       14.14        0.00     24.35 o 
  -6  14   6      103.80       62.78     25.08 o 
  -5  14   6        8.51       17.79     23.03 o 
  -4  14   6       46.51       53.35     18.83 o 
  -3  14   6       17.27       19.90     21.86 o 
  -2  14   6       31.59       21.75     19.64 o 
  -1  14   6        5.07       11.73     18.55 o 
   0  14   6      431.06      428.34     52.92 o 
   1  14   6       55.48       50.94     19.47 o 
   2  14   6        2.12       31.59     20.43 o 
   3  14   6       75.36       20.10     23.52 o 
   4  14   6        0.81       19.45     20.00 o 
   5  14   6       92.47      137.01     25.76 o 
   6  14   6        8.72        9.42     23.85 o 
  -7  15   6       57.84       12.00     25.76 o 
  -6  15   6      106.03      114.50     28.56 o 
  -5  15   6        0.52        0.00     22.24 o 
  -4  15   6        1.35        0.00     24.05 o 
  -3  15   6       25.58       30.56     22.25 o 
  -2  15   6      162.75      174.07     26.67 o 
  -1  15   6      215.44      187.06     27.18 o 
   0  15   6       43.72       17.36     23.17 o 
   1  15   6       67.97      115.23     24.98 o 
   2  15   6        2.38       21.90     22.61 o 
   3  15   6       25.47       38.02     20.54 o 
   4  15   6       15.28       44.02     20.88 o 
   5  15   6       39.41        9.39     23.59 o 
  -6  16   6       42.50       22.26     23.73 o 
  -5  16   6       32.93       29.12     25.35 o 
  -4  16   6       68.35      109.60     26.94 o 
  -3  16   6       24.85       33.30     21.19 o 
  -2  16   6       14.81       43.49     20.96 o 
  -1  16   6      133.90      145.37     25.09 o 
   0  16   6       15.79       14.68     20.51 o 
   1  16   6        0.54       31.93     19.56 o 
   2  16   6      153.48      163.73     25.06 o 
   3  16   6        1.32       22.65     22.65 o 
   4  16   6       71.85      100.22     23.76 o 
  -4  17   6        5.86        2.85     21.52 o 
  -3  17   6       15.58       32.93     23.15 o 
  -2  17   6       26.42       36.64     19.99 o 
  -1  17   6       33.62        6.89     23.86 o 
   0  17   6       42.29       22.53     17.25 o 
   1  17   6       53.11       39.94     25.64 o 
   2  17   6       30.08       35.70     23.62 o 
   3  17   6       35.01       49.19     22.78 o 
  -3  18   6        1.82       11.49     20.93 o 
  -2  18   6        0.05       37.12     19.61 o 
  -1  18   6       39.03       49.35     22.26 o 
   0  18   6       21.71       29.58     17.15 o 
   1  18   6        1.54       23.85     23.85 o 
 -11   1   7        0.93        9.37     19.13 o 
 -10   1   7        0.00        2.38     20.95 o 
  -9   1   7      262.00      249.99     24.85 o 
  -8   1   7       21.46       10.87     18.90 o 
  -7   1   7       14.47       44.49     16.15 o 
  -6   1   7      157.47      155.83     17.37 o 
  -5   1   7      170.45      165.50     14.74 o 
  -4   1   7     1763.84     1789.93     32.60 o 
  -3   1   7      727.99      866.68     22.16 o 
  -2   1   7      798.84      648.15     19.64 o 
  -1   1   7      184.68      183.42     11.62 o 
   0   1   7     3688.56     3916.15     79.56 o 
   1   1   7      549.45      555.53     20.22 o 
   2   1   7      398.44      367.69     18.72 o 
   3   1   7      220.82      290.33     17.97 o 
   4   1   7      371.95      330.46     20.36 o 
   5   1   7      229.45      213.49     20.58 o 
   6   1   7        1.40       19.74     15.41 o 
   7   1   7      611.50      677.20     35.89 o 
   8   1   7       12.66        2.54     21.64 o 
   9   1   7        9.18       11.17     25.05 o 
  10   1   7        8.05        2.89     24.55 o 
 -11   2   7      299.12      264.36     32.16 o 
 -10   2   7      113.94       89.83     21.38 o 
  -9   2   7       19.92       18.74     18.47 o 
  -8   2   7      351.35      269.30     24.78 o 
  -7   2   7      360.41      360.21     23.13 o 
  -6   2   7      399.43      356.52     22.71 o 
  -5   2   7      557.78      447.05     22.77 o 
  -4   2   7     6395.05     7118.98     64.54 o 
  -3   2   7      746.70      696.62     22.54 o 
  -2   2   7     2913.06     2705.82     35.91 o 
  -1   2   7      750.67      813.46     21.39 o 
   0   2   7      504.93      535.94     46.92 o 
   1   2   7     4382.22     4749.92     48.89 o 
   2   2   7      902.18      876.34     26.28 o 
   3   2   7     1317.51     1360.54     32.63 o 
   4   2   7      101.20       81.75     15.49 o 
   5   2   7        0.52        7.59     14.58 o 
   6   2   7      807.96      831.07     34.05 o 
   7   2   7        7.09       18.19     19.40 o 
   8   2   7      396.09      447.04     30.99 o 
   9   2   7      262.01      274.02     30.59 o 
  10   2   7      116.25      131.74     24.56 o 
 -11   3   7        4.28       10.96     22.57 o 
 -10   3   7        6.94       15.11     21.37 o 
  -9   3   7       38.93       17.08     21.25 o 
  -8   3   7      107.53       42.36     20.41 o 
  -7   3   7        8.80        7.98     14.55 o 
  -6   3   7       14.91        0.00     15.69 o 
  -5   3   7       27.67       17.86     12.68 o 
  -4   3   7     1518.00     1232.97     31.67 o 
  -3   3   7      766.52      973.96     25.91 o 
  -2   3   7     1695.98     1975.02     31.73 o 
  -1   3   7     2001.49     2130.70     31.90 o 
   0   3   7      453.18      460.17     12.52 o 
   1   3   7       11.84       27.64     10.43 o 
   2   3   7     1196.56     1266.87     31.30 o 
   3   3   7      237.41      210.15     17.49 o 
   4   3   7      491.64      497.97     23.52 o 
   5   3   7      599.86      627.37     29.66 o 
   6   3   7      168.20      171.44     21.36 o 
   7   3   7       14.72       27.54     20.28 o 
   8   3   7        0.47       12.87     21.05 o 
   9   3   7        2.14        2.80     23.67 o 
 -11   4   7       48.07       44.37     24.41 o 
 -10   4   7       10.04        3.85     19.92 o 
  -9   4   7      100.86       96.11     23.22 o 
  -8   4   7      978.41      846.55     37.13 o 
  -7   4   7       49.52       51.64     16.88 o 
  -6   4   7       29.04       45.48     14.05 o 
  -5   4   7      176.68      178.49     16.20 o 
  -4   4   7      832.20      880.52     27.81 o 
  -3   4   7     1003.61      985.73     27.71 o 
  -2   4   7       26.42       18.32     10.34 o 
  -1   4   7     1058.56     1271.00     26.44 o 
   0   4   7      513.34      560.10     14.30 o 
   1   4   7       35.02       42.21     10.87 o 
   2   4   7     1623.04     1806.80     34.74 o 
   3   4   7      186.63      200.59     16.18 o 
   4   4   7      928.86      935.57     31.61 o 
   5   4   7      391.20      427.60     27.28 o 
   6   4   7        4.30       14.43     18.26 o 
   7   4   7      170.04      212.71     23.29 o 
   8   4   7       12.85       14.36     22.47 o 
   9   4   7        8.31        9.82     20.91 o 
 -11   5   7        2.92       25.36     21.60 o 
 -10   5   7        0.12       20.88     20.88 o 
  -9   5   7       21.51        7.26     21.50 o 
  -8   5   7       18.78       20.73     18.14 o 
  -7   5   7      233.73      195.45     21.94 o 
  -6   5   7       23.77        4.18     15.70 o 
  -5   5   7      197.03      264.23     19.65 o 
  -4   5   7       36.94       18.53     11.69 o 
  -3   5   7        6.23        5.36     11.02 o 
  -2   5   7      310.37      376.87     18.59 o 
  -1   5   7     2237.91     2520.95     37.88 o 
   0   5   7        7.18        1.04     15.30 o 
   1   5   7      882.37      903.43     26.69 o 
   2   5   7      357.26      380.87     21.04 o 
   3   5   7       77.25       71.73     14.00 o 
   4   5   7      192.04      172.04     18.77 o 
   5   5   7      269.22      261.61     23.63 o 
   6   5   7     1041.18     1069.74     42.52 o 
   7   5   7        0.70       33.52     18.68 o 
   8   5   7        9.39       21.15     21.86 o 
   9   5   7       17.39       35.35     22.25 o 
 -11   6   7      126.94      134.36     25.42 o 
 -10   6   7        1.31       20.49     20.78 o 
  -9   6   7       95.68       51.81     23.53 o 
  -8   6   7       33.47       25.05     18.64 o 
  -7   6   7       62.87       71.82     18.54 o 
  -6   6   7     1453.46     1255.26     39.54 o 
  -5   6   7      447.47      401.31     22.66 o 
  -4   6   7      241.04      292.27     21.02 o 
  -3   6   7      475.95      353.16     19.67 o 
  -2   6   7      528.22      468.14     20.55 o 
  -1   6   7     1069.25     1082.28     28.86 o 
   0   6   7        0.47        5.20      7.24 o 
   1   6   7       71.52       54.63     11.71 o 
   2   6   7     4101.27     4068.49     55.27 o 
   3   6   7       14.02       22.95     13.08 o 
   4   6   7       39.89       29.34     16.72 o 
   5   6   7      771.69      678.71     32.79 o 
   6   6   7      219.77      224.88     25.90 o 
   7   6   7      292.67      327.12     29.31 o 
   8   6   7      155.47       88.71     28.34 o 
   9   6   7        0.97       14.23     23.48 o 
 -10   7   7       24.00        5.65     23.75 o 
  -9   7   7        4.04       18.32     21.91 o 
  -8   7   7       29.69        9.55     21.76 o 
  -7   7   7      899.27      876.13     39.86 o 
  -6   7   7       13.18       16.17     16.47 o 
  -5   7   7        7.32        3.35     13.98 o 
  -4   7   7      643.95      662.86     27.23 o 
  -3   7   7      414.84      376.84     21.07 o 
  -2   7   7      139.39      119.62     14.04 o 
  -1   7   7        0.13       26.86     10.38 o 
   0   7   7      518.20      649.41     24.91 o 
   1   7   7      377.04      443.09     21.47 o 
   2   7   7       20.24        5.90     12.81 o 
   3   7   7      202.06      183.16     19.56 o 
   4   7   7      130.63       81.53     22.41 o 
   5   7   7        4.77        3.11     18.08 o 
   6   7   7        3.19        3.40     21.30 o 
   7   7   7       28.75        6.27     25.05 o 
   8   7   7       11.29       30.04     22.32 o 
   9   7   7       99.52       91.32     26.08 o 
 -10   8   7        1.07       21.48     21.48 o 
  -9   8   7       94.05       81.59     25.81 o 
  -8   8   7      114.84       81.32     24.11 o 
  -7   8   7      348.38      362.47     28.17 o 
  -6   8   7      278.51      238.31     23.49 o 
  -5   8   7       94.35       90.66     16.51 o 
  -4   8   7      131.31      183.10     19.52 o 
  -3   8   7        0.05        6.90     11.92 o 
  -2   8   7        2.46        7.93     12.75 o 
  -1   8   7      627.45      631.07     25.38 o 
   0   8   7       65.08       76.74      9.96 o 
   1   8   7      180.86      249.38     20.56 o 
   2   8   7      888.25      829.06     31.03 o 
   3   8   7      616.29      669.92     30.14 o 
   4   8   7        3.44       13.59     16.40 o 
   5   8   7      385.59      375.40     28.60 o 
   6   8   7      318.91      358.82     29.28 o 
   7   8   7       45.80       24.75     25.32 o 
   8   8   7        2.91       16.64     23.24 o 
 -10   9   7        5.82       26.38     22.74 o 
  -9   9   7        0.11        2.86     21.34 o 
  -8   9   7       16.68       32.72     20.88 o 
  -7   9   7       77.34       91.21     21.60 o 
  -6   9   7      158.30      139.47     24.48 o 
  -5   9   7      161.19      118.53     19.53 o 
  -4   9   7       16.63       38.77     15.48 o 
  -3   9   7      764.86      799.90     32.14 o 
  -2   9   7        0.04       14.19     15.62 o 
  -1   9   7       51.16       32.72     14.12 o 
   0   9   7      328.92      319.89     14.48 o 
   1   9   7       24.67        5.56     13.69 o 
   2   9   7      144.68      154.05     18.53 o 
   3   9   7      227.07      218.16     22.57 o 
   4   9   7       39.61       33.04     18.43 o 
   5   9   7      678.08      658.89     36.84 o 
   6   9   7        0.00       35.80     18.33 o 
   7   9   7       44.12       57.17     23.71 o 
   8   9   7        0.05        0.00     23.37 o 
  -9  10   7       29.14       10.17     23.04 o 
  -8  10   7        0.45       15.03     20.93 o 
  -7  10   7      142.19      154.65     26.31 o 
  -6  10   7     1218.29     1204.96     44.73 o 
  -5  10   7        2.97        3.16     19.13 o 
  -4  10   7       64.56       59.96     18.19 o 
  -3  10   7     1531.95     1505.03     43.59 o 
  -2  10   7      457.21      541.06     27.00 o 
  -1  10   7      284.93      303.52     20.88 o 
   0  10   7       28.86       13.19     18.48 o 
   1  10   7      398.63      362.96     24.15 o 
   2  10   7        6.10        2.77     16.85 o 
   3  10   7       39.60       23.13     20.64 o 
   4  10   7        6.24        3.23     19.97 o 
   5  10   7       35.15       74.66     20.56 o 
   6  10   7      112.62       96.90     24.73 o 
   7  10   7       16.05       22.94     22.11 o 
   8  10   7       40.36       54.42     22.33 o 
  -9  11   7        0.88       19.21     22.10 o 
  -8  11   7       11.08       34.06     22.86 o 
  -7  11   7       48.17       17.35     23.64 o 
  -6  11   7        0.36       16.05     22.25 o 
  -5  11   7      105.62       86.03     22.72 o 
  -4  11   7        0.08        6.48     18.06 o 
  -3  11   7      371.80      432.25     28.60 o 
  -2  11   7        1.07       23.97     15.88 o 
  -1  11   7      317.70      310.96     22.89 o 
   0  11   7      260.37      246.21     15.82 o 
   1  11   7      161.97      159.05     21.01 o 
   2  11   7      422.22      467.06     28.69 o 
   3  11   7      486.70      506.42     31.39 o 
   4  11   7      717.49      753.81     41.02 o 
   5  11   7       16.34       30.84     22.37 o 
   6  11   7       93.97       78.59     24.39 o 
   7  11   7        0.79       24.63     19.21 o 
  -8  12   7        2.55        4.42     23.08 o 
  -7  12   7        0.24       19.52     22.17 o 
  -6  12   7      341.62      315.24     31.63 o 
  -5  12   7      109.43      119.25     24.71 o 
  -4  12   7      109.54      114.31     22.69 o 
  -3  12   7       88.62       25.21     21.46 o 
  -2  12   7     1339.63     1373.38     45.28 o 
  -1  12   7       74.43       62.28     19.50 o 
   0  12   7        9.34       27.30     14.77 o 
   1  12   7       55.75       91.76     18.06 o 
   2  12   7        0.14       10.93     17.18 o 
   3  12   7      411.62      420.48     31.46 o 
   4  12   7       44.29        7.31     22.80 o 
   5  12   7       48.47       88.28     23.54 o 
   6  12   7      141.67      114.84     26.66 o 
   7  12   7       66.64      118.93     22.86 o 
  -8  13   7        1.79       22.47     22.47 o 
  -7  13   7      115.73      143.15     26.18 o 
  -6  13   7       22.74        5.50     24.08 o 
  -5  13   7       13.98       22.27     20.77 o 
  -4  13   7       88.69       83.00     24.15 o 
  -3  13   7       21.91       26.01     20.45 o 
  -2  13   7       83.65       90.09     21.48 o 
  -1  13   7       41.80       21.24     20.80 o 
   0  13   7      185.15      190.15     16.03 o 
   1  13   7      100.08      119.81     20.40 o 
   2  13   7        2.90        9.28     19.41 o 
   3  13   7       48.40       56.99     22.05 o 
   4  13   7       13.55       21.47     21.47 o 
   5  13   7      308.23      294.47     31.75 o 
   6  13   7       20.42       87.67     20.34 o 
  -7  14   7       22.70       27.24     27.24 o 
  -6  14   7       21.37       23.92     23.92 o 
  -5  14   7       35.40       35.81     22.64 o 
  -4  14   7      295.65      286.17     31.35 o 
  -3  14   7       80.06      111.61     21.96 o 
  -2  14   7      479.14      464.86     33.16 o 
  -1  14   7        3.19       25.34     18.71 o 
   0  14   7       16.82       39.16     29.34 o 
   1  14   7      160.99      220.72     25.79 o 
   2  14   7      215.15      259.20     29.76 o 
   3  14   7      371.20      304.67     32.41 o 
   4  14   7       45.98       31.44     22.31 o 
   5  14   7        0.92        8.06     20.94 o 
   6  14   7      185.11      179.06     27.96 o 
  -6  15   7        2.12       27.92     21.63 o 
  -5  15   7      150.10      137.27     27.16 o 
  -4  15   7      108.87      102.50     24.97 o 
  -3  15   7       21.76       14.84     20.71 o 
  -2  15   7       75.82       76.02     23.48 o 
  -1  15   7       21.24        5.09     22.44 o 
   0  15   7      127.61      104.34     16.87 o 
   1  15   7        3.59       25.36     25.36 o 
   2  15   7       27.83       43.07     22.23 o 
   3  15   7       15.80        1.36     21.35 o 
   4  15   7       78.09       88.44     25.05 o 
   5  15   7       70.15       47.09     25.33 o 
  -5  16   7        0.57        0.00     21.87 o 
  -4  16   7      114.41       83.23     25.20 o 
  -3  16   7       22.46       32.20     19.95 o 
  -2  16   7        4.17       21.16     21.16 o 
  -1  16   7      200.46      158.65     28.72 o 
   0  16   7       11.38       20.61     15.88 o 
   1  16   7       11.21        8.03     21.17 o 
   2  16   7       19.58       25.23     25.23 o 
   3  16   7        0.86        5.45     21.70 o 
   4  16   7       10.86        2.72     21.80 o 
  -4  17   7       28.33       26.29     23.09 o 
  -3  17   7        8.36       10.06     24.07 o 
  -2  17   7        9.08        2.88     19.87 o 
  -1  17   7       45.63       68.67     25.20 o 
   0  17   7      202.21      255.65     20.88 o 
   1  17   7        0.00        0.00     21.95 o 
   2  17   7       77.64       72.95     24.45 o 
  -2  18   7       47.28       20.08     23.93 o 
  -1  18   7        3.37       24.74     24.74 o 
   0  18   7        4.83       22.52     22.45 o 
 -11   0   8        6.37        7.29     19.43 o 
 -10   0   8       40.21       44.28     22.53 o 
  -9   0   8       30.40        7.16     19.89 o 
  -8   0   8      774.91      832.77     37.82 o 
  -7   0   8        0.16        3.55     14.33 o 
  -6   0   8     1606.93     1866.42     39.36 o 
  -5   0   8      497.37      452.21     20.56 o 
  -4   0   8        2.58        7.06     13.72 o 
  -3   0   8      303.04      310.47     16.33 o 
  -2   0   8       27.40       22.39      7.37 o 
  -1   0   8     2105.99     2284.11     33.62 o 
   0   0   8     2504.98     2510.38     47.58 o 
   1   0   8      104.85      141.71     13.72 o 
   2   0   8        0.43        4.72     11.73 o 
   3   0   8     3231.21     3449.45     51.15 o 
   4   0   8     1062.49      971.65     35.69 o 
   5   0   8      266.04      252.96     23.00 o 
   6   0   8      619.18      567.78     32.32 o 
   7   0   8      103.98      100.85     24.46 o 
   8   0   8      135.89      120.23     28.59 o 
   9   0   8       80.96       80.93     25.37 o 
 -11   1   8      124.68       96.32     22.47 o 
 -10   1   8        6.13       21.95     21.95 o 
  -9   1   8       47.67       28.59     19.77 o 
  -8   1   8      577.64      549.34     32.65 o 
  -7   1   8      216.65      242.91     23.37 o 
  -6   1   8       16.36       18.06     15.05 o 
  -5   1   8       63.63       55.38     13.84 o 
  -4   1   8      616.66      768.90     25.75 o 
  -3   1   8       13.75       15.11      9.29 o 
  -2   1   8       30.30       33.42      9.77 o 
  -1   1   8     2170.98     2194.87     32.82 o 
   0   1   8     1229.49     1395.90     31.59 o 
   1   1   8     1593.41     1643.94     31.70 o 
   2   1   8     1474.84     1529.51     34.16 o 
   3   1   8      245.45      259.47     18.50 o 
   4   1   8       70.40       78.31     15.02 o 
   5   1   8      321.63      253.71     24.07 o 
   6   1   8        0.28       10.55     17.18 o 
   7   1   8       40.28        8.46     22.53 o 
   8   1   8      175.06      138.25     28.19 o 
   9   1   8        3.24        0.00     21.67 o 
 -11   2   8       40.40       35.89     19.78 o 
 -10   2   8       63.95       64.12     22.50 o 
  -9   2   8        3.17        6.76     17.78 o 
  -8   2   8      253.97      253.05     24.30 o 
  -7   2   8      315.82      310.13     24.70 o 
  -6   2   8      432.76      425.88     22.16 o 
  -5   2   8      156.63      204.86     18.43 o 
  -4   2   8      529.44      549.65     23.34 o 
  -3   2   8      476.48      392.24     18.01 o 
  -2   2   8     1611.67     1612.88     31.46 o 
  -1   2   8      770.86      741.22     21.88 o 
   0   2   8     4046.67     4406.49     33.74 o 
   1   2   8      450.42      458.11     20.57 o 
   2   2   8    10764.03    11322.38     84.51 o 
   3   2   8       72.36       29.42     15.00 o 
   4   2   8      104.90       76.68     15.65 o 
   5   2   8      229.97      167.80     21.53 o 
   6   2   8       17.56       11.66     18.83 o 
   7   2   8     1179.56     1216.80     48.39 o 
   8   2   8        0.02        3.97     22.94 o 
   9   2   8       11.20       18.69     25.25 o 
 -11   3   8       17.48       31.38     21.26 o 
 -10   3   8        1.81        9.86     20.91 o 
  -9   3   8      119.04      141.12     22.16 o 
  -8   3   8       30.01       29.39     19.54 o 
  -7   3   8      448.37      458.82     26.67 o 
  -6   3   8      324.80      328.77     23.41 o 
  -5   3   8       57.82       88.10     15.62 o 
  -4   3   8      232.90      240.20     17.47 o 
  -3   3   8      660.98      635.24     23.01 o 
  -2   3   8      400.83      352.97     16.39 o 
  -1   3   8       39.20       33.13     10.41 o 
   0   3   8        8.04        0.36      6.42 o 
   1   3   8     1126.56     1263.82     30.27 o 
   2   3   8       33.61       13.03     15.57 o 
   3   3   8      296.42      304.11     21.31 o 
   4   3   8       89.20       67.26     18.41 o 
   5   3   8       40.54       33.54     17.36 o 
   6   3   8       30.64       16.07     19.49 o 
   7   3   8       51.42       69.22     20.54 o 
   8   3   8        7.61        8.02     22.60 o 
   9   3   8       34.04        2.90     25.55 o 
 -11   4   8        0.21       17.42     20.92 o 
 -10   4   8        4.12       12.76     20.32 o 
  -9   4   8       90.04       76.43     22.29 o 
  -8   4   8       17.32        5.40     21.77 o 
  -7   4   8       40.74       67.39     17.07 o 
  -6   4   8        3.15        1.74     13.80 o 
  -5   4   8       12.78       15.91     13.59 o 
  -4   4   8     1941.58     1837.48     38.72 o 
  -3   4   8      669.96      605.52     23.67 o 
  -2   4   8     1161.69     1252.32     30.17 o 
  -1   4   8     3277.70     3239.87     42.97 o 
   0   4   8      140.70      183.61     10.81 o 
   1   4   8      133.66      109.33     13.49 o 
   2   4   8       97.67       93.64     15.22 o 
   3   4   8      291.79      216.59     18.70 o 
   4   4   8     1290.44     1247.65     39.59 o 
   5   4   8        6.20       16.51     16.51 o 
   6   4   8       46.40       28.52     19.61 o 
   7   4   8      135.68      151.64     24.44 o 
   8   4   8       79.85       86.88     21.97 o 
   9   4   8      112.87      116.70     29.49 o 
 -11   5   8       54.44       65.65     23.22 o 
 -10   5   8       55.54       13.12     22.76 o 
  -9   5   8      264.69      265.93     27.35 o 
  -8   5   8      271.06      236.45     23.57 o 
  -7   5   8      292.81      247.37     24.44 o 
  -6   5   8      692.58      652.34     29.58 o 
  -5   5   8       94.58       67.86     15.31 o 
  -4   5   8     3222.03     3400.76     51.21 o 
  -3   5   8       12.54       25.02     12.58 o 
  -2   5   8      136.99      125.80     13.82 o 
  -1   5   8      885.69      830.04     25.96 o 
   0   5   8      182.86      185.90     10.67 o 
   1   5   8      858.20      885.27     28.32 o 
   2   5   8      481.78      482.26     22.90 o 
   3   5   8       83.18       65.14     15.63 o 
   4   5   8      409.54      357.92     25.47 o 
   5   5   8        1.17        5.92     17.14 o 
   6   5   8       58.90       54.05     20.64 o 
   7   5   8        0.15       21.81     21.81 o 
   8   5   8      109.93      137.28     27.64 o 
   9   5   8       70.31       70.85     25.14 o 
 -10   6   8        5.78       22.84     22.84 o 
  -9   6   8       60.99       62.94     20.93 o 
  -8   6   8       49.82       51.78     20.42 o 
  -7   6   8      120.92       96.45     19.33 o 
  -6   6   8       56.18       84.48     17.16 o 
  -5   6   8       43.35       44.84     17.07 o 
  -4   6   8        0.56        2.29     14.77 o 
  -3   6   8      352.27      366.72     20.84 o 
  -2   6   8       55.29       75.16     12.88 o 
  -1   6   8      116.67      105.70     13.14 o 
   0   6   8       73.30       97.23     13.46 o 
   1   6   8      220.89      269.17     18.21 o 
   2   6   8      713.90      713.64     29.88 o 
   3   6   8      180.03      194.04     18.63 o 
   4   6   8      793.63      818.88     34.44 o 
   5   6   8       99.17       90.28     21.20 o 
   6   6   8       34.92       41.82     20.17 o 
   7   6   8      468.43      473.22     34.40 o 
   8   6   8       78.17       19.50     26.42 o 
   9   6   8       14.61        0.00     25.15 o 
 -10   7   8      107.22       87.23     26.43 o 
  -9   7   8       56.74       10.43     21.73 o 
  -8   7   8       98.10      121.32     21.14 o 
  -7   7   8       62.26       83.83     19.46 o 
  -6   7   8      252.88      221.71     23.85 o 
  -5   7   8       46.89       29.10     16.44 o 
  -4   7   8      130.90      158.90     18.01 o 
  -3   7   8       20.65       12.54     13.10 o 
  -2   7   8      499.26      432.33     21.78 o 
  -1   7   8       41.55       34.43     12.91 o 
   0   7   8      328.02      265.95     13.33 o 
   1   7   8      262.87      237.54     18.67 o 
   2   7   8      201.59      206.46     20.31 o 
   3   7   8      521.36      510.03     27.77 o 
   4   7   8      307.51      378.09     26.12 o 
   5   7   8       98.29       27.13     21.95 o 
   6   7   8        7.01       43.26     20.97 o 
   7   7   8      369.89      360.40     33.73 o 
   8   7   8      175.60      266.94     28.70 o 
 -10   8   8        5.57       12.79     22.37 o 
  -9   8   8      115.67      117.75     24.96 o 
  -8   8   8       81.74       65.28     26.46 o 
  -7   8   8      461.27      563.84     32.10 o 
  -6   8   8       15.55       54.14     18.30 o 
  -5   8   8        1.97        6.60     16.72 o 
  -4   8   8      894.58     1027.81     36.60 o 
  -3   8   8      146.08      128.25     18.08 o 
  -2   8   8       23.71       28.88     13.73 o 
  -1   8   8       12.86       12.58     13.00 o 
   0   8   8        5.69       13.94     11.24 o 
   1   8   8       71.92       58.07     15.48 o 
   2   8   8        1.55       12.72     14.30 o 
   3   8   8        0.69       16.68     16.97 o 
   4   8   8        0.17        3.10     17.56 o 
   5   8   8      286.60      268.09     27.77 o 
   6   8   8       77.80       58.37     22.23 o 
   7   8   8       11.02        1.28     21.08 o 
   8   8   8       85.62       89.06     28.11 o 
 -10   9   8       21.38        7.21     23.47 o 
  -9   9   8       13.22       28.03     21.17 o 
  -8   9   8        6.40       30.26     20.07 o 
  -7   9   8       60.99      105.52     21.90 o 
  -6   9   8      401.85      447.45     29.43 o 
  -5   9   8      311.45      272.02     25.76 o 
  -4   9   8      208.51      259.87     22.00 o 
  -3   9   8     1470.99     1544.56     42.17 o 
  -2   9   8       84.59      116.82     18.16 o 
  -1   9   8       29.24       22.58     12.27 o 
   0   9   8      238.60      311.04     15.01 o 
   1   9   8      155.81      160.81     20.55 o 
   2   9   8      433.08      458.49     26.49 o 
   3   9   8      106.65      156.33     22.53 o 
   4   9   8     1000.99     1178.52     44.38 o 
   5   9   8      377.57      419.80     31.92 o 
   6   9   8       10.20       12.82     21.03 o 
   7   9   8        0.04       22.38     22.38 o 
   8   9   8      235.65      244.83     31.97 o 
  -9  10   8       62.70       71.89     24.48 o 
  -8  10   8       96.65      130.07     23.15 o 
  -7  10   8        2.80       20.88     20.88 o 
  -6  10   8       29.79       53.16     21.06 o 
  -5  10   8        0.40       11.93     18.05 o 
  -4  10   8      262.04      271.40     23.39 o 
  -3  10   8      181.50      204.32     23.44 o 
  -2  10   8      886.07      815.34     33.11 o 
  -1  10   8       24.35       14.98     14.13 o 
   0  10   8      374.09      349.54     17.39 o 
   1  10   8       14.00       11.05     15.79 o 
   2  10   8        0.31       10.72     17.98 o 
   3  10   8      508.06      481.87     32.07 o 
   4  10   8       38.11       59.05     22.60 o 
   5  10   8      148.60      205.85     25.69 o 
   6  10   8       73.30       72.12     24.10 o 
   7  10   8      101.18       96.37     24.50 o 
  -9  11   8       71.53       49.99     26.35 o 
  -8  11   8        0.16       11.42     21.57 o 
  -7  11   8        1.67        6.78     21.80 o 
  -6  11   8      443.95      431.67     32.26 o 
  -5  11   8       60.28       51.38     17.98 o 
  -4  11   8       85.10       59.07     21.04 o 
  -3  11   8        0.06        6.21     18.34 o 
  -2  11   8        3.97        5.99     17.83 o 
  -1  11   8       14.16        5.77     15.30 o 
   0  11   8      516.76      499.42     22.87 o 
   1  11   8      744.90      729.64     34.19 o 
   2  11   8        8.70       24.20     19.56 o 
   3  11   8       42.29       70.43     22.32 o 
   4  11   8       93.45       63.18     25.19 o 
   5  11   8        0.05       22.63     22.63 o 
   6  11   8        4.05       30.75     21.18 o 
   7  11   8        0.53        0.00     21.93 o 
  -8  12   8        2.20       16.07     23.88 o 
  -7  12   8      226.12      244.93     28.06 o 
  -6  12   8       13.96       31.77     21.53 o 
  -5  12   8       20.68       22.45     21.40 o 
  -4  12   8       14.11       24.69     18.85 o 
  -3  12   8      105.34       78.53     20.67 o 
  -2  12   8       26.16       72.35     19.60 o 
  -1  12   8       19.07       12.67     16.17 o 
   0  12   8        3.80        7.50     11.64 o 
   1  12   8      235.38      161.24     26.03 o 
   2  12   8       90.85       52.98     23.10 o 
   3  12   8      236.80      213.95     27.25 o 
   4  12   8      141.75      125.61     26.00 o 
   5  12   8      282.04      220.50     31.76 o 
   6  12   8       89.39       70.25     25.08 o 
  -8  13   8       33.23       31.18     23.48 o 
  -7  13   8       20.87       11.50     23.29 o 
  -6  13   8       19.38        0.00     23.10 o 
  -5  13   8       19.84       47.64     23.15 o 
  -4  13   8       42.94        8.79     21.18 o 
  -3  13   8        7.32       15.78     19.93 o 
  -2  13   8        2.17       14.03     19.65 o 
  -1  13   8      119.91      199.42     22.08 o 
   0  13   8        0.03        6.46     13.30 o 
   1  13   8       35.45       15.15     19.33 o 
   2  13   8       29.55       27.62     21.46 o 
   3  13   8        0.17       17.34     21.72 o 
   4  13   8        1.09       15.42     21.88 o 
   5  13   8        5.31        5.30     23.97 o 
   6  13   8        1.71       41.94     21.22 o 
  -7  14   8       24.61       16.30     26.31 o 
  -6  14   8      264.96      244.64     30.78 o 
  -5  14   8      170.77      147.01     26.08 o 
  -4  14   8      283.22      317.70     30.77 o 
  -3  14   8      137.43      113.46     25.38 o 
  -2  14   8      108.99       76.58     24.99 o 
  -1  14   8       21.77       19.67     19.67 o 
   0  14   8       33.49       18.54     14.99 o 
   1  14   8      299.99      348.39     29.72 o 
   2  14   8      307.77      258.05     32.51 o 
   3  14   8        1.74       12.93     21.18 o 
   4  14   8        8.84       45.02     22.85 o 
   5  14   8       12.32        1.39     21.82 o 
  -6  15   8      270.13      220.71     30.39 o 
  -5  15   8       51.23       57.50     22.74 o 
  -4  15   8        7.92        5.60     22.13 o 
  -3  15   8       17.04       52.99     20.13 o 
  -2  15   8      563.18      605.54     38.78 o 
  -1  15   8      336.12      359.07     30.19 o 
   0  15   8      190.06      168.65     20.10 o 
   1  15   8      389.86      431.30     37.09 o 
   2  15   8       71.13       42.31     25.88 o 
   3  15   8      179.89      112.15     26.39 o 
   4  15   8       13.18       22.91     22.78 o 
  -5  16   8       26.03       57.04     20.49 o 
  -4  16   8       66.01       30.28     24.62 o 
  -3  16   8        0.73       18.35     21.44 o 
  -2  16   8       18.86       18.14     22.08 o 
  -1  16   8      259.76      208.78     30.93 o 
   0  16   8      203.00      226.50     19.06 o 
   1  16   8       39.81       65.24     26.26 o 
   2  16   8      233.93      252.63     32.20 o 
   3  16   8      145.17      107.09     27.97 o 
  -4  17   8        0.71       22.74     22.74 o 
  -3  17   8        4.32       12.93     21.06 o 
  -2  17   8        7.13        8.60     20.15 o 
  -1  17   8        3.87       14.21     21.96 o 
   0  17   8       10.98       17.40     17.40 o 
   1  17   8      119.29      146.86     26.64 o 
   2  17   8       66.74       65.85     24.93 o 
 -11   1   9      125.97      141.72     23.82 o 
 -10   1   9        0.32       52.07     19.69 o 
  -9   1   9        0.81       22.77     22.77 o 
  -8   1   9       44.89       42.17     20.56 o 
  -7   1   9      134.88      180.25     21.20 o 
  -6   1   9      882.31      922.18     32.37 o 
  -5   1   9      215.11      227.79     16.50 o 
  -4   1   9      121.82      135.96     14.75 o 
  -3   1   9        8.01        1.06     11.02 o 
  -2   1   9      329.54      323.06     16.61 o 
  -1   1   9        0.80        7.31      9.22 o 
   0   1   9     1014.81     1141.13     34.61 o 
   1   1   9      474.13      571.62     22.38 o 
   2   1   9     1069.33     1080.22     31.57 o 
   3   1   9       77.89       54.49     16.05 o 
   4   1   9        0.09       14.29     14.29 o 
   5   1   9        6.38       33.57     18.44 o 
   6   1   9      268.97      267.51     26.98 o 
   7   1   9      437.76      457.52     33.21 o 
   8   1   9        4.79       24.36     24.36 o 
   9   1   9       16.45        5.91     24.17 o 
 -11   2   9       13.87        7.59     20.02 o 
 -10   2   9       17.89        8.68     22.37 o 
  -9   2   9       28.30        1.14     20.95 o 
  -8   2   9      109.95      121.66     21.25 o 
  -7   2   9       54.35       48.13     18.77 o 
  -6   2   9      618.14      517.87     28.40 o 
  -5   2   9        0.83       14.68     13.55 o 
  -4   2   9      263.58      271.61     17.90 o 
  -3   2   9     2405.93     2570.35     40.04 o 
  -2   2   9     1321.82     1438.04     29.90 o 
  -1   2   9        2.24       16.69      9.91 o 
   0   2   9     1083.44     1022.42     43.02 o 
   1   2   9      204.53      204.28     17.46 o 
   2   2   9     2544.04     2483.42     44.26 o 
   3   2   9      768.96      745.26     29.81 o 
   4   2   9      178.30      202.05     20.51 o 
   5   2   9     1538.40     1529.34     46.04 o 
   6   2   9      366.72      351.88     27.55 o 
   7   2   9       36.23       21.58     22.18 o 
   8   2   9        9.61       16.75     23.59 o 
   9   2   9       79.31       38.05     23.86 o 
 -11   3   9        7.32        0.00     20.84 o 
 -10   3   9       38.83       31.32     21.28 o 
  -9   3   9      132.91      188.30     24.31 o 
  -8   3   9        8.86       48.55     18.08 o 
  -7   3   9      138.60      206.17     22.67 o 
  -6   3   9       17.94       50.17     18.10 o 
  -5   3   9        5.41        6.21     13.70 o 
  -4   3   9      484.08      500.38     23.43 o 
  -3   3   9      117.61       97.10     15.82 o 
  -2   3   9     1791.27     1718.63     33.89 o 
  -1   3   9       41.13       37.58     11.48 o 
   0   3   9       38.17       26.47     10.14 o 
   1   3   9     1661.41     1635.47     35.39 o 
   2   3   9      992.70      971.09     30.55 o 
   3   3   9      799.66      698.15     29.99 o 
   4   3   9        0.05        5.27     17.42 o 
   5   3   9       73.70       80.54     20.21 o 
   6   3   9      357.03      358.10     31.62 o 
   7   3   9        7.13       19.22     21.16 o 
   8   3   9        0.19       18.21     23.41 o 
   9   3   9      161.99      148.07     31.07 o 
 -11   4   9       11.43       65.35     21.31 o 
 -10   4   9       39.04        8.86     21.39 o 
  -9   4   9       26.23       27.69     19.52 o 
  -8   4   9      615.06      701.73     35.39 o 
  -7   4   9      713.64      674.98     33.55 o 
  -6   4   9       32.26       46.95     17.17 o 
  -5   4   9        8.18       15.97     14.66 o 
  -4   4   9        0.35        0.00     13.43 o 
  -3   4   9       58.35       43.57     11.53 o 
  -2   4   9     1762.83     1702.70     34.69 o 
  -1   4   9      197.57      199.16     15.55 o 
   0   4   9        2.81        2.38      7.58 o 
   1   4   9       46.49       28.08     13.90 o 
   2   4   9       41.84       13.70     13.70 o 
   3   4   9      473.41      469.79     25.91 o 
   4   4   9     1336.95     1274.10     41.10 o 
   5   4   9      425.10      405.52     28.68 o 
   6   4   9       32.46       39.59     21.36 o 
   7   4   9        1.92       13.04     19.84 o 
   8   4   9       32.17       49.27     22.06 o 
   9   4   9      424.39      415.63     36.43 o 
 -11   5   9       16.88       25.31     21.47 o 
 -10   5   9        6.94       23.38     20.91 o 
  -9   5   9        1.59       28.32     20.58 o 
  -8   5   9      269.95      262.67     27.02 o 
  -7   5   9       64.85       21.68     20.08 o 
  -6   5   9      392.65      463.07     25.86 o 
  -5   5   9     1085.54     1146.85     37.16 o 
  -4   5   9      240.58      243.48     20.66 o 
  -3   5   9       22.35       39.34     12.88 o 
  -2   5   9       13.76       31.86     11.46 o 
  -1   5   9       23.12       13.28     11.35 o 
   0   5   9        5.78        5.39     14.10 o 
   1   5   9      322.17      323.73     19.31 o 
   2   5   9     1666.56     1733.20     41.59 o 
   3   5   9      283.08      282.87     21.82 o 
   4   5   9      257.45      314.78     24.75 o 
   5   5   9      607.51      655.69     35.99 o 
   6   5   9      109.99      136.02     23.39 o 
   7   5   9        5.90        2.65     21.32 o 
   8   5   9       22.98       18.40     24.63 o 
 -10   6   9       72.91       88.09     22.49 o 
  -9   6   9       18.71        6.36     19.90 o 
  -8   6   9      145.48      144.26     23.71 o 
  -7   6   9      171.42      179.90     22.66 o 
  -6   6   9      183.01      194.81     20.27 o 
  -5   6   9       44.08       28.89     17.71 o 
  -4   6   9     1301.70     1291.06     37.82 o 
  -3   6   9      133.50      162.65     17.76 o 
  -2   6   9       66.33      102.30     15.72 o 
  -1   6   9      795.00      675.55     26.25 o 
   0   6   9      246.70      273.95     13.70 o 
   1   6   9      203.58      223.22     19.79 o 
   2   6   9        0.01        2.44     14.97 o 
   3   6   9       42.76        2.63     19.71 o 
   4   6   9      577.04      571.67     31.90 o 
   5   6   9       44.94       42.96     18.58 o 
   6   6   9       15.78        8.60     19.73 o 
   7   6   9        0.46       21.55     20.67 o 
   8   6   9        6.38       20.05     22.56 o 
 -10   7   9        9.77       17.85     21.50 o 
  -9   7   9        8.50       35.24     19.35 o 
  -8   7   9        0.74        6.15     19.01 o 
  -7   7   9       84.90       97.11     20.49 o 
  -6   7   9       13.24        7.16     18.25 o 
  -5   7   9      267.02      251.59     23.14 o 
  -4   7   9      357.07      305.96     22.66 o 
  -3   7   9      191.19      176.59     18.68 o 
  -2   7   9      231.20      226.80     18.33 o 
  -1   7   9        0.33        0.69     10.60 o 
   0   7   9     1560.25     1423.04     26.13 o 
   1   7   9      101.89      140.50     16.59 o 
   2   7   9      220.62      228.92     21.65 o 
   3   7   9      581.93      529.82     30.73 o 
   4   7   9        0.13        6.21     17.73 o 
   5   7   9       71.54       73.19     19.56 o 
   6   7   9       81.32       65.43     24.42 o 
   7   7   9       44.70       51.76     23.51 o 
   8   7   9       21.62       25.87     27.50 o 
 -10   8   9       70.37       64.45     25.83 o 
  -9   8   9       22.33        5.37     23.97 o 
  -8   8   9      159.42      171.05     26.60 o 
  -7   8   9       84.21       77.23     22.00 o 
  -6   8   9     1626.13     1823.09     51.29 o 
  -5   8   9      816.28      876.54     36.25 o 
  -4   8   9        6.18       10.01     15.82 o 
  -3   8   9      976.33      942.82     33.15 o 
  -2   8   9      369.84      478.61     24.82 o 
  -1   8   9      814.20      967.62     32.25 o 
   0   8   9     1105.82     1093.41     24.40 o 
   1   8   9       89.83       95.13     16.22 o 
   2   8   9       96.06      122.43     18.79 o 
   3   8   9        6.24        7.90     17.71 o 
   4   8   9       19.37       18.84     18.84 o 
   5   8   9      125.36       58.09     24.56 o 
   6   8   9      107.05       59.48     24.09 o 
   7   8   9       10.24        2.81     22.60 o 
   8   8   9      196.86      227.39     29.82 o 
  -9   9   9       31.15        9.70     24.34 o 
  -8   9   9        7.15       32.96     22.83 o 
  -7   9   9        1.53       18.38     20.57 o 
  -6   9   9        2.81        4.57     18.68 o 
  -5   9   9        6.06        5.29     17.79 o 
  -4   9   9       81.40      111.98     20.00 o 
  -3   9   9        8.32        3.62     18.07 o 
  -2   9   9      439.52      382.91     25.30 o 
  -1   9   9       95.23       88.31     16.96 o 
   0   9   9        0.24       10.02     11.74 o 
   1   9   9       13.35       17.12     16.27 o 
   2   9   9       95.21       34.84     20.24 o 
   3   9   9       84.40       73.07     21.87 o 
   4   9   9       23.97       14.76     21.78 o 
   5   9   9      137.49       74.93     24.55 o 
   6   9   9       33.24       29.01     22.18 o 
   7   9   9       13.18       20.87     23.05 o 
  -9  10   9       13.82       17.10     21.54 o 
  -8  10   9        1.50        4.10     20.24 o 
  -7  10   9       14.86       19.37     20.52 o 
  -6  10   9       15.45       43.32     20.04 o 
  -5  10   9      237.46      235.05     25.25 o 
  -4  10   9       53.64       92.16     19.99 o 
  -3  10   9      186.48      155.49     21.27 o 
  -2  10   9       75.33       51.33     17.88 o 
  -1  10   9       27.50       32.64     15.11 o 
   0  10   9      136.97      162.06     27.45 o 
   1  10   9       93.92      110.98     20.77 o 
   2  10   9      134.44      225.84     22.37 o 
   3  10   9       19.36       14.36     22.62 o 
   4  10   9     1623.40     1684.45     53.46 o 
   5  10   9      137.16      163.63     25.51 o 
   6  10   9       63.78       59.22     22.83 o 
   7  10   9       23.14        4.20     24.55 o 
  -9  11   9        9.79       18.91     22.73 o 
  -8  11   9        3.27       24.14     21.07 o 
  -7  11   9        3.27       23.55     23.55 o 
  -6  11   9      114.61       71.15     23.96 o 
  -5  11   9      101.47       72.77     22.63 o 
  -4  11   9       51.55       24.81     19.78 o 
  -3  11   9      829.68      798.41     36.38 o 
  -2  11   9      906.93      842.11     36.33 o 
  -1  11   9      210.29      162.84     22.57 o 
   0  11   9       30.13       34.99     11.30 o 
   1  11   9        3.33        0.00     17.65 o 
   2  11   9      656.45      658.92     36.82 o 
   3  11   9      388.61      406.52     31.01 o 
   4  11   9        5.14        0.00     23.16 o 
   5  11   9       79.00      121.02     24.03 o 
   6  11   9       35.94       13.61     23.89 o 
   7  11   9       10.27       15.24     23.12 o 
  -8  12   9        7.66       13.07     20.84 o 
  -7  12   9       26.50       53.34     23.19 o 
  -6  12   9       97.85       89.49     26.39 o 
  -5  12   9       73.96       96.24     21.23 o 
  -4  12   9       10.21       14.47     18.61 o 
  -3  12   9       57.91       86.53     21.48 o 
  -2  12   9       10.48        1.17     18.69 o 
  -1  12   9       67.71       42.79     19.80 o 
   0  12   9       58.26       57.49     13.96 o 
   1  12   9       27.39       14.62     18.49 o 
   2  12   9       21.87       48.98     22.85 o 
   3  12   9      319.11      262.06     30.98 o 
   4  12   9      334.97      436.37     32.90 o 
   5  12   9       78.84       57.09     24.59 o 
   6  12   9       12.45       16.32     23.46 o 
  -7  13   9       87.74      128.52     23.15 o 
  -6  13   9        9.31        1.44     22.20 o 
  -5  13   9        0.22        0.00     20.40 o 
  -4  13   9        0.03        2.50     21.73 o 
  -3  13   9      170.71      120.94     23.34 o 
  -2  13   9        9.12        5.99     21.90 o 
  -1  13   9        0.19       19.68     19.68 o 
   0  13   9       27.93       40.85     14.40 o 
   1  13   9       65.61       95.83     22.65 o 
   2  13   9      118.11      102.14     24.66 o 
   3  13   9       39.76        7.62     23.52 o 
   4  13   9      122.26       77.47     28.51 o 
   5  13   9       18.40       10.81     21.23 o 
  -7  14   9       30.68       27.89     23.88 o 
  -6  14   9        0.39        5.70     22.97 o 
  -5  14   9        1.14       25.12     22.12 o 
  -4  14   9       90.85      117.39     25.15 o 
  -3  14   9      136.14      123.23     24.39 o 
  -2  14   9        7.31       15.35     21.29 o 
  -1  14   9       40.78       44.11     22.42 o 
   0  14   9       32.50       27.53     18.18 o 
   1  14   9       32.68       29.21     23.86 o 
   2  14   9       10.30       11.58     22.06 o 
   3  14   9        1.03       13.15     23.09 o 
   4  14   9        0.70       25.40     22.96 o 
   5  14   9        1.06       17.53     21.90 o 
  -6  15   9       58.73       45.35     25.88 o 
  -5  15   9       18.61       18.77     21.53 o 
  -4  15   9        0.66       12.67     21.95 o 
  -3  15   9       29.77       22.00     24.14 o 
  -2  15   9       39.40       39.08     24.73 o 
  -1  15   9        0.02       26.69     19.35 o 
   0  15   9        6.31       22.42     16.01 o 
   1  15   9       46.01      101.99     24.51 o 
   2  15   9      499.50      469.54     34.95 o 
   3  15   9       29.55       52.34     22.24 o 
   4  15   9       23.26       36.25     21.48 o 
  -5  16   9        1.88        8.80     21.66 o 
  -4  16   9        1.58       14.44     22.53 o 
  -3  16   9        1.20       22.73     21.63 o 
  -2  16   9       18.12       23.79     20.49 o 
  -1  16   9       93.58       99.82     22.60 o 
   0  16   9        3.52        1.93     15.66 o 
   1  16   9       63.79       21.86     26.47 o 
   2  16   9        1.57       19.10     23.68 o 
   3  16   9       42.59       41.87     22.94 o 
  -3  17   9        0.51       17.25     21.79 o 
  -2  17   9        0.12       22.37     22.37 o 
  -1  17   9       26.47       56.64     22.71 o 
   0  17   9        6.19       45.04     22.33 o 
   1  17   9        0.47       24.89     20.91 o 
 -11   0  10      135.87      151.02     26.75 o 
 -10   0  10       75.54       67.29     27.58 o 
  -9   0  10      104.44      117.75     22.93 o 
  -8   0  10      292.36      298.07     26.96 o 
  -7   0  10        3.17       50.71     15.75 o 
  -6   0  10      920.61      906.72     32.16 o 
  -5   0  10       38.03       45.30     14.45 o 
  -4   0  10      341.29      366.19     20.72 o 
  -3   0  10      729.24      749.54     25.96 o 
  -2   0  10        3.96       10.69     10.69 o 
  -1   0  10      333.95      395.20     19.64 o 
   0   0  10       48.44       38.62     13.46 o 
   1   0  10      499.90      480.01     22.61 o 
   2   0  10       20.78       21.88     14.40 o 
   3   0  10        2.45        1.61     14.98 o 
   4   0  10     1041.77      978.83     36.55 o 
   5   0  10      171.92      215.99     27.86 o 
   6   0  10       62.60       33.82     22.66 o 
   7   0  10      120.60      164.83     29.01 o 
   8   0  10       89.82       57.68     26.37 o 
   9   0  10        3.51        7.46     24.93 o 
 -11   1  10       37.62       45.37     22.63 o 
 -10   1  10      110.16      151.38     25.82 o 
  -9   1  10       47.05       13.89     23.06 o 
  -8   1  10       34.75       29.30     18.69 o 
  -7   1  10        0.08       11.71     17.12 o 
  -6   1  10      972.78      865.03     32.99 o 
  -5   1  10      134.92      124.61     16.85 o 
  -4   1  10       96.27       90.94     14.29 o 
  -3   1  10     1738.68     1648.49     36.37 o 
  -2   1  10      488.49      546.73     21.57 o 
  -1   1  10     1443.43     1588.62     34.05 o 
   0   1  10        3.24        1.81      8.10 o 
   1   1  10       96.20      118.32     14.53 o 
   2   1  10      954.38      955.30     32.47 o 
   3   1  10      262.28      316.47     22.15 o 
   4   1  10       89.88       79.49     18.57 o 
   5   1  10        5.77        8.45     18.86 o 
   6   1  10        0.65        6.08     20.20 o 
   7   1  10      169.09      216.06     26.11 o 
   8   1  10       71.73       40.21     23.78 o 
 -11   2  10       16.69       32.46     20.48 o 
 -10   2  10      136.84      171.02     25.47 o 
  -9   2  10      255.25      282.61     28.55 o 
  -8   2  10        0.39        2.23     18.65 o 
  -7   2  10       78.51       51.85     21.71 o 
  -6   2  10      660.48      703.13     30.37 o 
  -5   2  10       57.91       66.81     16.95 o 
  -4   2  10       37.49       70.06     12.78 o 
  -3   2  10      937.32      949.96     29.25 o 
  -2   2  10     2832.00     3171.91     45.37 o 
  -1   2  10      140.83      141.77     15.13 o 
   0   2  10      540.24      545.10     15.89 o 
   1   2  10       68.19       72.28     13.84 o 
   2   2  10      344.50      284.98     22.11 o 
   3   2  10     2386.59     2419.54     49.26 o 
   4   2  10       45.29       48.07     18.79 o 
   5   2  10       84.98       71.61     23.71 o 
   6   2  10      139.65      147.01     25.81 o 
   7   2  10      234.67      280.46     28.78 o 
   8   2  10        0.00       24.35     24.35 o 
 -11   3  10       14.94       24.63     22.27 o 
 -10   3  10        6.46       15.58     21.78 o 
  -9   3  10       60.26       79.92     22.62 o 
  -8   3  10       25.35       55.51     19.04 o 
  -7   3  10      377.95      476.10     30.47 o 
  -6   3  10       74.36       47.98     18.34 o 
  -5   3  10      795.49      823.22     31.74 o 
  -4   3  10       19.50       30.67     12.24 o 
  -3   3  10       49.10       80.42     14.29 o 
  -2   3  10      387.43      400.24     21.19 o 
  -1   3  10      946.91      857.02     27.16 o 
   0   3  10      250.70      210.10     12.24 o 
   1   3  10      106.55      126.29     14.86 o 
   2   3  10      531.65      489.62     25.29 o 
   3   3  10       55.24       50.15     18.46 o 
   4   3  10      685.69      617.20     31.77 o 
   5   3  10     1286.61     1213.64     46.55 o 
   6   3  10      187.72      208.22     26.14 o 
   7   3  10      193.99      188.20     28.89 o 
   8   3  10        0.39        8.67     22.89 o 
 -11   4  10        0.01       20.68     20.68 o 
 -10   4  10       10.71       28.57     21.05 o 
  -9   4  10      166.16      120.92     26.64 o 
  -8   4  10      101.67      105.81     22.82 o 
  -7   4  10        2.30       15.95     18.01 o 
  -6   4  10       24.26       48.58     16.63 o 
  -5   4  10      113.30      123.29     21.64 o 
  -4   4  10      909.29      964.25     32.56 o 
  -3   4  10        3.29        4.22     12.80 o 
  -2   4  10        3.81       12.66     12.66 o 
  -1   4  10       21.57       43.52     12.58 o 
   0   4  10     1772.76     1816.62     37.87 o 
   1   4  10      721.33      728.88     28.28 o 
   2   4  10       42.80       63.97     15.34 o 
   3   4  10      165.37      147.34     22.59 o 
   4   4  10        1.62       18.78     18.78 o 
   5   4  10        6.67       40.95     19.73 o 
   6   4  10       84.00      103.83     22.60 o 
   7   4  10        1.70        5.45     22.22 o 
   8   4  10        0.16       56.58     21.53 o 
 -10   5  10       11.76       11.83     21.36 o 
  -9   5  10       32.57        1.24     21.07 o 
  -8   5  10      181.34      209.75     24.39 o 
  -7   5  10      182.02      147.02     24.14 o 
  -6   5  10      176.67      200.00     22.89 o 
  -5   5  10     1718.49     1937.30     48.63 o 
  -4   5  10        2.27       21.71     15.96 o 
  -3   5  10       36.01       53.89     13.76 o 
  -2   5  10      233.47      258.63     19.49 o 
  -1   5  10      306.20      338.87     20.02 o 
   0   5  10     1667.26     1904.92     83.97 o 
   1   5  10        1.45        9.04     13.14 o 
   2   5  10      181.49      160.08     20.15 o 
   3   5  10      758.95      730.21     32.60 o 
   4   5  10      127.30      100.84     23.54 o 
   5   5  10       66.43       64.76     26.71 o 
   6   5  10      405.66      442.62     32.29 o 
   7   5  10      112.80      165.02     29.01 o 
   8   5  10       55.65       72.99     25.82 o 
 -10   6  10       14.43       43.92     21.07 o 
  -9   6  10       24.03        3.82     20.76 o 
  -8   6  10        0.07        5.98     20.06 o 
  -7   6  10       16.49        0.00     18.30 o 
  -6   6  10        5.09       21.33     17.38 o 
  -5   6  10      535.23      645.96     32.61 o 
  -4   6  10       33.31       63.72     17.15 o 
  -3   6  10      185.75      147.35     17.38 o 
  -2   6  10      247.93      331.00     20.71 o 
  -1   6  10       91.29       83.08     16.06 o 
   0   6  10       44.28       30.45     11.60 o 
   1   6  10       81.14      116.64     17.15 o 
   2   6  10      270.12      275.19     23.11 o 
   3   6  10       90.25       76.32     20.50 o 
   4   6  10       40.55       81.43     19.55 o 
   5   6  10      162.01       96.06     23.93 o 
   6   6  10       13.15        3.83     21.70 o 
   7   6  10        2.42       33.37     21.58 o 
   8   6  10        4.08       49.81     21.37 o 
 -10   7  10       34.26       40.76     23.30 o 
  -9   7  10        0.22       26.31     19.13 o 
  -8   7  10       22.44        4.95     21.36 o 
  -7   7  10      184.06      197.94     22.27 o 
  -6   7  10      370.56      418.02     28.14 o 
  -5   7  10       49.19       31.15     19.50 o 
  -4   7  10     1812.09     1746.86     46.08 o 
  -3   7  10      171.06      149.17     19.74 o 
  -2   7  10       18.70       16.98     13.86 o 
  -1   7  10       37.67       72.90     15.84 o 
   0   7  10       82.93       58.05     11.32 o 
   1   7  10       45.46       29.70     18.05 o 
   2   7  10       23.17       17.35     16.20 o 
   3   7  10      380.54      367.05     26.65 o 
   4   7  10        0.54       12.11     19.20 o 
   5   7  10      146.97      143.70     25.54 o 
   6   7  10        0.20       22.31     22.02 o 
   7   7  10       81.03       94.29     26.82 o 
   8   7  10       71.07       68.74     24.77 o 
 -10   8  10      100.04       95.36     25.50 o 
  -9   8  10        2.73        2.69     21.39 o 
  -8   8  10        4.86       11.54     20.68 o 
  -7   8  10       41.75       28.69     19.75 o 
  -6   8  10      256.91      284.96     26.93 o 
  -5   8  10      146.37      165.04     21.13 o 
  -4   8  10      162.74      184.26     21.73 o 
  -3   8  10       71.95       43.22     17.67 o 
  -2   8  10       33.21       33.70     16.36 o 
  -1   8  10      190.90      158.02     19.01 o 
   0   8  10      245.19      197.24     19.44 o 
   1   8  10        0.03       10.83     16.38 o 
   2   8  10      171.80      189.78     21.54 o 
   3   8  10      307.15      263.48     27.31 o 
   4   8  10       76.41       54.86     23.33 o 
   5   8  10       89.95      115.63     24.10 o 
   6   8  10       18.86       45.55     23.35 o 
   7   8  10       60.18       31.22     27.23 o 
  -9   9  10       42.14       33.22     22.99 o 
  -8   9  10        9.32       29.19     18.85 o 
  -7   9  10       83.70      113.62     23.55 o 
  -6   9  10      105.09      111.89     21.83 o 
  -5   9  10      285.02      244.24     26.41 o 
  -4   9  10       54.58       68.17     22.09 o 
  -3   9  10        8.25       11.54     17.75 o 
  -2   9  10       81.36       91.06     19.30 o 
  -1   9  10       76.01       17.41     20.24 o 
   0   9  10       13.34       18.37     11.56 o 
   1   9  10       26.00       37.51     18.25 o 
   2   9  10      316.64      311.56     25.10 o 
   3   9  10      176.56      165.23     23.95 o 
   4   9  10      106.52       87.95     23.51 o 
   5   9  10       67.12        8.89     23.54 o 
   6   9  10      214.75      215.05     29.49 o 
   7   9  10      135.18      125.00     27.10 o 
  -9  10  10        2.64        2.88     21.53 o 
  -8  10  10       12.13       32.86     20.16 o 
  -7  10  10       75.34       26.13     20.27 o 
  -6  10  10      168.13       93.21     21.63 o 
  -5  10  10       69.72       80.61     22.63 o 
  -4  10  10      401.62      329.07     28.28 o 
  -3  10  10       25.34       27.98     19.86 o 
  -2  10  10        3.52        1.01     18.69 o 
  -1  10  10      133.54      127.86     20.94 o 
   0  10  10        6.74       13.82     12.77 o 
   1  10  10       73.10       43.23     18.97 o 
   2  10  10      143.21      149.64     25.13 o 
   3  10  10       58.30       26.60     22.72 o 
   4  10  10      187.77      176.12     28.00 o 
   5  10  10       58.45       39.26     25.09 o 
   6  10  10       42.13       27.45     26.10 o 
   7  10  10        0.04       48.03     19.44 o 
  -8  11  10       27.92       14.10     20.61 o 
  -7  11  10        0.57        9.46     21.32 o 
  -6  11  10      142.33      158.59     25.54 o 
  -5  11  10      626.67      575.72     35.26 o 
  -4  11  10      116.13       88.01     21.89 o 
  -3  11  10        8.22       10.03     19.48 o 
  -2  11  10      112.92       93.69     22.81 o 
  -1  11  10      186.29      176.94     22.89 o 
   0  11  10      619.68      701.15     24.48 o 
   1  11  10        0.12        6.56     19.38 o 
   2  11  10      305.39      318.52     28.92 o 
   3  11  10      112.32      119.37     25.09 o 
   4  11  10        1.34       24.04     24.04 o 
   5  11  10       32.14       30.72     24.47 o 
   6  11  10       15.10        8.30     23.33 o 
  -8  12  10       15.54       23.09     23.09 o 
  -7  12  10        0.00       20.92     20.92 o 
  -6  12  10        2.36       13.40     21.53 o 
  -5  12  10       37.23       38.63     21.56 o 
  -4  12  10       22.14       14.84     19.64 o 
  -3  12  10        0.18        1.16     18.60 o 
  -2  12  10      379.39      358.14     29.34 o 
  -1  12  10       95.45       46.70     19.92 o 
   0  12  10      643.64      719.23     90.47 o 
   1  12  10       10.00        2.40     20.25 o 
   2  12  10      167.46       91.65     27.46 o 
   3  12  10       59.79       56.42     19.33 o 
   4  12  10        2.51       10.45     21.73 o 
   5  12  10       69.11       49.89     24.95 o 
   6  12  10       80.88      117.78     24.71 o 
  -7  13  10       22.21        4.31     22.34 o 
  -6  13  10      116.57      134.18     23.04 o 
  -5  13  10       12.10       32.37     22.24 o 
  -4  13  10        1.13       28.67     18.00 o 
  -3  13  10       13.51        5.05     22.53 o 
  -2  13  10        3.95       11.08     21.01 o 
  -1  13  10      142.55      181.17     21.99 o 
   0  13  10      263.84      293.28     34.38 o 
   1  13  10      141.76      222.98     28.57 o 
   2  13  10      137.98      181.73     28.05 o 
   3  13  10       13.49       19.47     22.31 o 
   4  13  10        1.13       21.31     21.83 o 
   5  13  10       36.48       37.88     23.97 o 
  -6  14  10       65.29       65.98     25.96 o 
  -5  14  10      155.05      170.84     27.55 o 
  -4  14  10        4.96       10.88     19.36 o 
  -3  14  10       76.86       42.53     23.19 o 
  -2  14  10      525.55      578.03     37.23 o 
  -1  14  10        3.92       54.21     17.65 o 
   0  14  10       37.76        9.44     16.43 o 
   1  14  10        3.20        3.85     21.84 o 
   2  14  10      178.50      171.55     30.38 o 
   3  14  10      245.38      217.82     32.30 o 
   4  14  10       17.80        8.09     23.52 o 
  -5  15  10       21.45        4.29     23.71 o 
  -4  15  10       10.31        5.61     20.68 o 
  -3  15  10       54.06       31.86     24.38 o 
  -2  15  10       73.66       72.34     22.22 o 
  -1  15  10      797.89      675.61     40.18 o 
   0  15  10       46.13       31.37     16.47 o 
   1  15  10      239.50      243.73     29.57 o 
   2  15  10      339.86      259.22     33.61 o 
   3  15  10       34.99       34.96     21.44 o 
  -4  16  10      138.26      173.77     27.06 o 
  -3  16  10       67.16       68.21     24.60 o 
  -2  16  10        0.67       22.61     22.61 o 
  -1  16  10        7.68        6.93     23.83 o 
   0  16  10       56.70       34.86     17.19 o 
   1  16  10        0.04        1.40     23.42 o 
   2  16  10       39.52       13.59     25.73 o 
 -11   1  11       43.89       39.27     24.65 o 
 -10   1  11      210.25      196.76     28.29 o 
  -9   1  11       38.90       10.24     21.93 o 
  -8   1  11       23.51        2.29     20.04 o 
  -7   1  11      102.00       87.96     20.03 o 
  -6   1  11       14.04        5.35     15.50 o 
  -5   1  11       43.60       45.93     15.99 o 
  -4   1  11       15.37       29.81     12.00 o 
  -3   1  11      402.44      469.17     23.28 o 
  -2   1  11        2.01       12.40     12.40 o 
  -1   1  11       38.37       37.24     12.79 o 
   0   1  11        7.68        7.60      8.59 o 
   1   1  11     1091.68     1084.91     33.45 o 
   2   1  11      555.68      550.37     27.79 o 
   3   1  11      297.87      345.73     24.54 o 
   4   1  11     1553.49     1491.57     46.54 o 
   5   1  11        6.02       10.29     19.08 o 
   6   1  11       13.37       26.79     21.05 o 
   7   1  11        6.82        8.29     22.07 o 
   8   1  11       67.73       79.47     25.00 o 
 -11   2  11       26.54        8.19     21.75 o 
 -10   2  11       77.65       42.44     26.51 o 
  -9   2  11        1.91        5.23     21.22 o 
  -8   2  11      120.42       89.70     22.69 o 
  -7   2  11      980.76      933.74     38.86 o 
  -6   2  11      166.76      202.22     24.23 o 
  -5   2  11       68.18       86.08     17.47 o 
  -4   2  11       40.50       36.95     13.65 o 
  -3   2  11     1135.07     1312.00     35.64 o 
  -2   2  11      532.75      533.57     24.13 o 
  -1   2  11       78.42       49.38     13.48 o 
   0   2  11       61.93       50.85     10.21 o 
   1   2  11       57.87       47.42     14.96 o 
   2   2  11      509.75      516.78     27.74 o 
   3   2  11     1573.96     1588.39     44.96 o 
   4   2  11        0.74        8.20     19.67 o 
   5   2  11      510.14      542.04     34.06 o 
   6   2  11       63.73       63.82     23.03 o 
   7   2  11       14.89       28.72     28.72 o 
   8   2  11        0.02       11.73     22.48 o 
 -10   3  11        3.02        6.66     20.53 o 
  -9   3  11        3.78       20.75     20.75 o 
  -8   3  11      290.30      225.57     28.16 o 
  -7   3  11       54.01       70.31     20.83 o 
  -6   3  11      204.67      231.16     24.20 o 
  -5   3  11       28.08       10.45     15.03 o 
  -4   3  11      197.83      171.83     19.86 o 
  -3   3  11      161.93      139.57     16.16 o 
  -2   3  11       88.36       95.84     16.21 o 
  -1   3  11      274.57      302.55     19.64 o 
   0   3  11     1032.71     1013.94     22.13 o 
   1   3  11      463.77      475.91     24.62 o 
   2   3  11      120.39      108.00     18.40 o 
   3   3  11      872.92      892.40     36.90 o 
   4   3  11       85.26       96.53     20.98 o 
   5   3  11      299.26      275.43     27.94 o 
   6   3  11        1.08       21.28     21.28 o 
   7   3  11      128.68      113.56     26.49 o 
   8   3  11      286.30      257.10     35.88 o 
 -10   4  11       73.99       70.52     23.90 o 
  -9   4  11        0.54        6.44     19.32 o 
  -8   4  11       15.36       14.57     18.79 o 
  -7   4  11      145.56       78.49     22.28 o 
  -6   4  11       93.08       33.06     20.87 o 
  -5   4  11       13.83        2.76     17.84 o 
  -4   4  11      301.88      273.23     22.58 o 
  -3   4  11      198.73      293.38     21.03 o 
  -2   4  11       73.86       76.80     14.96 o 
  -1   4  11        3.34        2.93     12.81 o 
   0   4  11       36.68       28.03     10.55 o 
   1   4  11      429.24      404.24     24.00 o 
   2   4  11      254.63      269.59     22.64 o 
   3   4  11      376.31      334.28     27.86 o 
   4   4  11      161.90      147.76     24.09 o 
   5   4  11       93.92      118.28     22.91 o 
   6   4  11        0.08        1.34     21.01 o 
   7   4  11        8.79        0.00     24.24 o 
   8   4  11        4.79       16.30     27.39 o 
 -10   5  11       33.98       34.47     23.03 o 
  -9   5  11       13.09       25.80     19.07 o 
  -8   5  11       84.80      103.70     22.23 o 
  -7   5  11      108.86       85.75     23.85 o 
  -6   5  11      170.05      128.85     24.07 o 
  -5   5  11       15.34        9.33     16.76 o 
  -4   5  11      439.87      420.20     25.20 o 
  -3   5  11       28.37        0.86     15.65 o 
  -2   5  11       85.04       86.26     15.36 o 
  -1   5  11      541.37      546.77     25.20 o 
   0   5  11        0.10        0.77      9.86 o 
   1   5  11      108.56      129.80     18.14 o 
   2   5  11       56.66       53.04     19.37 o 
   3   5  11      634.75      605.64     32.00 o 
   4   5  11      620.37      645.04     35.48 o 
   5   5  11       14.63       41.16     23.26 o 
   6   5  11       78.99       33.11     25.13 o 
   7   5  11       17.94        1.44     24.96 o 
   8   5  11       84.04       92.00     25.06 o 
 -10   6  11       10.38        2.63     22.89 o 
  -9   6  11       18.39       24.84     19.98 o 
  -8   6  11       16.05       21.08     18.39 o 
  -7   6  11       72.83       76.21     21.30 o 
  -6   6  11       89.84       99.00     21.62 o 
  -5   6  11       33.37       31.31     19.23 o 
  -4   6  11       51.37       73.52     16.75 o 
  -3   6  11       21.03       39.33     14.44 o 
  -2   6  11       54.52       27.91     16.43 o 
  -1   6  11       52.58       51.04     16.45 o 
   0   6  11      417.44      451.45     17.99 o 
   1   6  11       86.63       93.78     18.48 o 
   2   6  11     1352.21     1389.91     43.42 o 
   3   6  11      291.49      301.71     26.85 o 
   4   6  11      166.88      150.12     22.81 o 
   5   6  11        1.49        3.70     20.44 o 
   6   6  11        5.30       37.72     22.07 o 
   7   6  11       89.83       99.16     26.66 o 
 -10   7  11       80.36      145.88     24.36 o 
  -9   7  11        0.60       17.16     21.03 o 
  -8   7  11      179.83      199.99     26.14 o 
  -7   7  11       32.36       24.98     21.26 o 
  -6   7  11      255.46      211.74     24.12 o 
  -5   7  11      368.80      432.39     30.37 o 
  -4   7  11      215.90      287.11     25.15 o 
  -3   7  11      223.94      175.08     20.22 o 
  -2   7  11       27.75       26.16     16.91 o 
  -1   7  11       22.25       12.84     15.37 o 
   0   7  11      135.87      100.87     23.34 o 
   1   7  11      439.64      513.20     30.88 o 
   2   7  11        8.20        5.93     17.95 o 
   3   7  11        0.54        1.03     18.73 o 
   4   7  11       72.88       54.75     23.40 o 
   5   7  11      102.18      120.64     23.60 o 
   6   7  11       22.70       73.92     21.43 o 
   7   7  11       96.00       69.33     27.44 o 
  -9   8  11       95.43       43.27     25.04 o 
  -8   8  11       11.20        6.49     20.58 o 
  -7   8  11       56.02       73.62     23.35 o 
  -6   8  11      223.48      275.52     25.73 o 
  -5   8  11     1121.38     1102.57     41.90 o 
  -4   8  11      698.70      574.79     33.97 o 
  -3   8  11      173.57      142.67     19.68 o 
  -2   8  11      806.25      771.23     33.21 o 
  -1   8  11      210.30      201.97     20.09 o 
   0   8  11      349.57      292.12     17.13 o 
   1   8  11       57.65       26.06     18.09 o 
   2   8  11      361.30      347.20     26.41 o 
   3   8  11      107.78      115.82     23.57 o 
   4   8  11       32.23       10.77     21.85 o 
   5   8  11       14.18       58.44     20.20 o 
   6   8  11       35.15       34.59     23.34 o 
   7   8  11       26.36       26.06     24.19 o 
  -9   9  11       23.73       44.07     19.46 o 
  -8   9  11        0.13       32.05     19.38 o 
  -7   9  11       54.80       57.17     23.15 o 
  -6   9  11       48.14       61.08     21.27 o 
  -5   9  11      127.20      131.79     24.01 o 
  -4   9  11      297.25      292.96     27.18 o 
  -3   9  11       65.91      105.78     22.16 o 
  -2   9  11      173.40      164.79     20.43 o 
  -1   9  11        2.69        2.98     14.75 o 
   0   9  11        1.50       13.62     11.38 o 
   1   9  11      285.13      265.10     26.46 o 
   2   9  11       76.30       86.86     19.96 o 
   3   9  11       38.88       18.59     22.92 o 
   4   9  11        0.37        7.46     20.23 o 
   5   9  11       66.30       62.28     24.43 o 
   6   9  11       19.29       13.91     24.97 o 
  -9  10  11        0.03        0.00     19.39 o 
  -8  10  11       13.56       20.53     21.60 o 
  -7  10  11        1.79       17.17     20.66 o 
  -6  10  11      136.58      162.83     24.13 o 
  -5  10  11       92.45       55.79     23.35 o 
  -4  10  11        8.20       10.11     20.37 o 
  -3  10  11      960.55      938.12     38.60 o 
  -2  10  11      667.02      766.93     35.22 o 
  -1  10  11       56.69       51.01     18.90 o 
   0  10  11        6.72       20.26     19.85 o 
   1  10  11       51.11       97.56     18.01 o 
   2  10  11      977.56     1004.96     43.58 o 
   3  10  11      380.40      360.59     32.69 o 
   4  10  11        8.82       15.33     23.05 o 
   5  10  11        9.45        8.09     22.36 o 
   6  10  11        0.98        4.20     23.87 o 
  -8  11  11       27.00       39.22     22.17 o 
  -7  11  11        1.32       10.86     23.49 o 
  -6  11  11        0.57       20.90     20.90 o 
  -5  11  11       69.25       62.44     23.48 o 
  -4  11  11       52.06       62.19     21.60 o 
  -3  11  11       73.88      117.54     20.71 o 
  -2  11  11      915.38      939.53     39.81 o 
  -1  11  11      430.91      400.88     30.98 o 
   0  11  11        5.41       10.98     13.09 o 
   1  11  11      100.21      119.13     26.79 o 
   2  11  11       11.91       26.32     19.98 o 
   3  11  11      114.24      138.76     24.27 o 
   4  11  11       64.43       53.62     23.94 o 
   5  11  11        0.01       16.26     23.79 o 
   6  11  11      135.39      127.80     30.74 o 
  -7  12  11       32.06       20.94     21.21 o 
  -6  12  11       48.63       12.22     21.11 o 
  -5  12  11        1.49       22.79     22.79 o 
  -4  12  11       12.49       10.14     20.42 o 
  -3  12  11        4.53       19.33     19.33 o 
  -2  12  11       42.34       29.97     20.69 o 
  -1  12  11        0.77       11.90     18.00 o 
   0  12  11      139.74      133.63     19.27 o 
   1  12  11       19.31       19.40     22.18 o 
   2  12  11      147.87      154.44     28.21 o 
   3  12  11        0.79       38.60     21.47 o 
   4  12  11        4.85       14.66     22.18 o 
   5  12  11        0.00       35.44     22.20 o 
  -7  13  11        0.96       25.70     19.73 o 
  -6  13  11        0.01       11.24     21.26 o 
  -5  13  11        3.81       15.00     20.27 o 
  -4  13  11        0.63       23.51     23.51 o 
  -3  13  11      118.52       99.22     25.76 o 
  -2  13  11       94.61      116.35     23.33 o 
  -1  13  11       23.17       18.81     20.64 o 
   0  13  11       32.06       28.10     15.94 o 
   1  13  11        4.60        1.24     21.26 o 
   2  13  11      365.65      363.95     33.99 o 
   3  13  11        3.98       42.18     18.39 o 
   4  13  11        4.81       22.73     22.73 o 
  -6  14  11       28.86       14.23     21.14 o 
  -5  14  11       29.12       77.12     21.18 o 
  -4  14  11       13.20       16.50     22.13 o 
  -3  14  11       19.26       36.34     19.42 o 
  -2  14  11        0.06       31.80     20.56 o 
  -1  14  11       20.71       14.50     20.86 o 
   0  14  11        0.21        3.86     28.77 o 
   1  14  11        5.27       15.79     23.00 o 
   2  14  11        0.19       22.94     22.94 o 
   3  14  11       66.68       41.48     27.78 o 
  -5  15  11       27.82       24.28     21.83 o 
  -4  15  11        4.58       22.41     22.41 o 
  -3  15  11        0.05        4.17     20.56 o 
  -2  15  11        2.09        5.53     22.67 o 
  -1  15  11       12.27       25.92     20.67 o 
   0  15  11        3.39        2.84     14.89 o 
   1  15  11        3.76        2.71     23.05 o 
   2  15  11       58.94       52.51     25.38 o 
  -3  16  11       20.99        8.46     21.92 o 
  -2  16  11        0.05       21.95     21.95 o 
  -1  16  11       81.51       76.81     25.47 o 
   0  16  11       23.78        8.18     16.69 o 
   1  16  11       52.68       40.92     24.31 o 
 -10   0  12       26.09       55.35     22.17 o 
  -9   0  12        8.24       45.80     18.03 o 
  -8   0  12       81.00       66.59     19.29 o 
  -7   0  12       23.41       18.81     15.76 o 
  -6   0  12      508.27      546.29     28.36 o 
  -5   0  12      677.80      744.93     30.73 o 
  -4   0  12       13.02       15.72     15.72 o 
  -3   0  12       47.24       42.92     15.78 o 
  -2   0  12       68.86       99.82     14.42 o 
  -1   0  12       78.78      101.20     15.82 o 
   0   0  12     1855.74     1926.46     46.47 o 
   1   0  12      431.29      474.08     26.27 o 
   2   0  12      826.80      841.50     34.66 o 
   3   0  12      117.93      125.54     22.76 o 
   4   0  12     1002.35     1040.12     41.86 o 
   5   0  12      143.75      144.72     28.15 o 
   6   0  12       78.07       63.32     22.77 o 
   7   0  12      149.50      158.94     29.29 o 
   8   0  12       81.55       58.24     26.74 o 
 -10   1  12       14.20       45.57     23.06 o 
  -9   1  12       37.72       75.57     23.84 o 
  -8   1  12       43.54       42.85     21.22 o 
  -7   1  12        9.32       22.85     18.42 o 
  -6   1  12       37.09       22.52     17.16 o 
  -5   1  12      205.71      213.94     21.06 o 
  -4   1  12        1.19        7.94     13.54 o 
  -3   1  12       40.57       28.84     16.89 o 
  -2   1  12      255.98      249.71     21.01 o 
  -1   1  12       79.98       83.34     14.47 o 
   0   1  12      194.62      234.38     32.56 o 
   1   1  12      400.56      405.52     24.11 o 
   2   1  12      256.58      276.80     23.32 o 
   3   1  12       54.76       85.89     18.62 o 
   4   1  12        5.82       21.63     21.63 o 
   5   1  12      218.24      210.20     27.22 o 
   6   1  12       93.80       79.16     25.94 o 
   7   1  12       50.31       64.83     24.80 o 
   8   1  12        3.90       31.40     24.63 o 
 -10   2  12        4.97       55.78     20.36 o 
  -9   2  12       11.06       26.35     21.52 o 
  -8   2  12        4.19        3.61     20.78 o 
  -7   2  12       98.09       46.61     20.81 o 
  -6   2  12        2.04       12.76     16.30 o 
  -5   2  12      313.68      306.21     23.11 o 
  -4   2  12        2.63       25.45     14.04 o 
  -3   2  12      197.24      181.81     18.72 o 
  -2   2  12        3.36       13.47     13.47 o 
  -1   2  12       77.94       82.27     16.29 o 
   0   2  12       15.56       15.47     19.00 o 
   1   2  12        0.10        0.85     15.18 o 
   2   2  12       73.06       75.45     19.95 o 
   3   2  12      320.32      265.38     28.00 o 
   4   2  12      243.56      248.71     26.03 o 
   5   2  12      119.56      112.86     24.09 o 
   6   2  12        0.29       17.45     22.82 o 
   7   2  12       56.61       49.05     25.38 o 
   8   2  12        3.61       14.94     25.44 o 
 -10   3  12       56.44       17.92     23.63 o 
  -9   3  12       15.22        3.97     23.38 o 
  -8   3  12      170.27      167.73     23.87 o 
  -7   3  12       19.14       38.13     20.01 o 
  -6   3  12      490.76      511.07     30.25 o 
  -5   3  12      540.40      482.19     29.32 o 
  -4   3  12        0.00       15.00     15.00 o 
  -3   3  12       66.87       70.07     16.16 o 
  -2   3  12      740.54      760.39     29.11 o 
  -1   3  12      117.52      119.64     18.72 o 
   0   3  12        6.33       21.60     11.42 o 
   1   3  12      132.14      123.02     19.15 o 
   2   3  12      781.72      816.19     34.13 o 
   3   3  12      797.12      860.03     40.03 o 
   4   3  12       69.77       59.37     22.37 o 
   5   3  12        0.02        3.75     20.98 o 
   6   3  12      116.85      158.52     25.81 o 
   7   3  12        9.87       37.67     23.91 o 
 -10   4  12       10.75        9.54     22.58 o 
  -9   4  12        0.00       33.10     18.63 o 
  -8   4  12       10.50       23.70     20.38 o 
  -7   4  12       88.98       49.51     22.26 o 
  -6   4  12        0.04       12.57     19.45 o 
  -5   4  12      646.69      562.75     30.85 o 
  -4   4  12      619.93      554.00     28.65 o 
  -3   4  12       49.57       60.47     15.75 o 
  -2   4  12      116.07      103.96     15.94 o 
  -1   4  12      794.64      723.93     28.66 o 
   0   4  12      226.51      175.23     27.21 o 
   1   4  12       48.74       38.10     17.85 o 
   2   4  12      676.15      647.84     31.84 o 
   3   4  12       34.35       19.72     19.58 o 
   4   4  12       14.04       15.92     21.87 o 
   5   4  12        0.19        5.07     21.48 o 
   6   4  12        2.26        4.12     23.12 o 
   7   4  12      142.59      147.18     28.78 o 
 -10   5  12        0.13        1.38     21.95 o 
  -9   5  12        4.70       13.19     22.29 o 
  -8   5  12      138.63      167.51     25.79 o 
  -7   5  12      139.52      225.25     24.88 o 
  -6   5  12      466.00      459.76     30.55 o 
  -5   5  12        0.08        5.97     18.48 o 
  -4   5  12       21.52        2.75     16.73 o 
  -3   5  12        0.11        2.58     15.59 o 
  -2   5  12       42.09       44.15     13.77 o 
  -1   5  12        0.72       15.52     15.52 o 
   0   5  12        0.22        3.99     10.47 o 
   1   5  12      956.80      922.45     34.66 o 
   2   5  12      518.50      539.46     29.42 o 
   3   5  12        4.98       20.88     20.88 o 
   4   5  12       69.31       21.07     22.69 o 
   5   5  12       20.43       19.12     23.12 o 
   6   5  12       23.88       34.68     22.29 o 
   7   5  12       61.34      102.59     24.74 o 
 -10   6  12        4.33       17.48     22.61 o 
  -9   6  12       46.53       58.38     19.55 o 
  -8   6  12       11.47       11.49     18.63 o 
  -7   6  12      189.15      154.41     27.05 o 
  -6   6  12      107.51      149.33     25.74 o 
  -5   6  12      351.42      400.42     27.92 o 
  -4   6  12      173.97      196.67     24.73 o 
  -3   6  12      849.66      858.78     33.87 o 
  -2   6  12      148.47      208.62     20.66 o 
  -1   6  12      498.32      454.25     25.92 o 
   0   6  12       19.39       30.03     16.03 o 
   1   6  12       24.50       20.63     18.64 o 
   2   6  12       34.78       22.30     18.83 o 
   3   6  12      460.25      461.01     32.24 o 
   4   6  12       20.35        3.54     20.94 o 
   5   6  12       18.51       50.92     21.13 o 
   6   6  12      109.42       60.16     26.56 o 
   7   6  12       28.35       35.19     24.92 o 
  -9   7  12        8.48       30.73     21.74 o 
  -8   7  12       11.22       23.27     20.23 o 
  -7   7  12        1.93       19.33     19.33 o 
  -6   7  12        1.66       26.40     19.33 o 
  -5   7  12        4.25       35.48     18.97 o 
  -4   7  12      209.28      202.72     23.84 o 
  -3   7  12       74.71      101.59     19.98 o 
  -2   7  12     1568.95     1478.83     43.26 o 
  -1   7  12       28.58       32.62     18.02 o 
   0   7  12      161.88      134.60     15.35 o 
   1   7  12      105.43       93.62     21.20 o 
   2   7  12        0.70       17.04     17.04 o 
   3   7  12      543.82      589.57     33.67 o 
   4   7  12       90.21       98.55     23.07 o 
   5   7  12        7.27       22.12     22.12 o 
   6   7  12       11.66       18.43     24.21 o 
   7   7  12      108.45       86.58     29.30 o 
  -9   8  12        3.73       21.66     22.04 o 
  -8   8  12        4.67        9.20     20.84 o 
  -7   8  12       31.11       38.99     19.50 o 
  -6   8  12       42.81       66.62     21.45 o 
  -5   8  12      132.26      134.41     25.35 o 
  -4   8  12      689.73      726.56     34.73 o 
  -3   8  12       26.53        0.00     18.38 o 
  -2   8  12       11.60       27.71     18.42 o 
  -1   8  12      166.51      122.73     20.01 o 
   0   8  12      166.90      144.38     20.43 o 
   1   8  12      490.91      452.59     30.10 o 
   2   8  12       29.77       16.52     18.96 o 
   3   8  12       13.00       22.38     20.64 o 
   4   8  12        2.91        7.63     18.57 o 
   5   8  12       27.38       26.93     23.24 o 
   6   8  12       16.32        8.48     23.13 o 
  -9   9  12       43.19       31.46     21.88 o 
  -8   9  12        3.65       22.84     21.77 o 
  -7   9  12        0.38        2.63     21.85 o 
  -6   9  12       72.61      122.01     21.38 o 
  -5   9  12      190.27      228.00     27.33 o 
  -4   9  12       12.92       41.21     19.96 o 
  -3   9  12        7.29        5.31     20.21 o 
  -2   9  12      569.22      572.24     31.39 o 
  -1   9  12       52.60       30.20     19.57 o 
   0   9  12        7.64        4.24     22.51 o 
   1   9  12        2.00       20.64     17.55 o 
   2   9  12        2.16       35.59     19.51 o 
   3   9  12      410.46      340.88     31.63 o 
   4   9  12        7.56       15.52     22.45 o 
   5   9  12        2.80       16.42     23.18 o 
   6   9  12        1.84       15.58     21.13 o 
  -8  10  12        6.68        2.73     22.07 o 
  -7  10  12       23.04       41.21     19.32 o 
  -6  10  12      120.85      135.50     23.63 o 
  -5  10  12        4.31       12.20     21.29 o 
  -4  10  12        7.72       17.57     18.42 o 
  -3  10  12      207.17      150.87     26.29 o 
  -2  10  12      123.71       77.60     20.22 o 
  -1  10  12      335.49      364.98     26.74 o 
   0  10  12       45.19       48.78     14.63 o 
   1  10  12       51.07       27.40     21.63 o 
   2  10  12      147.62      139.65     23.63 o 
   3  10  12       78.85       51.45     26.29 o 
   4  10  12        0.02       15.83     22.43 o 
   5  10  12      109.23       86.61     26.92 o 
  -8  11  12        4.14       20.83     19.69 o 
  -7  11  12        6.40       19.17     21.03 o 
  -6  11  12      119.42      121.65     23.26 o 
  -5  11  12      170.49      202.71     25.25 o 
  -4  11  12       57.24       49.29     23.09 o 
  -3  11  12      211.61      196.11     24.43 o 
  -2  11  12        3.94        9.36     20.12 o 
  -1  11  12       70.24       63.93     20.00 o 
   0  11  12       63.57       64.12     15.07 o 
   1  11  12       62.25       46.55     22.79 o 
   2  11  12      201.03      218.00     29.99 o 
   3  11  12       30.10       91.54     23.33 o 
   4  11  12       36.12       60.27     22.09 o 
   5  11  12      147.86      141.68     28.69 o 
  -7  12  12        9.87        8.40     21.85 o 
  -6  12  12        3.12       17.77     21.14 o 
  -5  12  12       10.00       34.48     21.66 o 
  -4  12  12       41.72       76.04     23.21 o 
  -3  12  12        6.05       10.12     21.23 o 
  -2  12  12       20.04       46.90     18.96 o 
  -1  12  12       18.87        3.62     21.92 o 
   0  12  12      105.51       80.75     16.72 o 
   1  12  12      127.54       88.49     26.81 o 
   2  12  12       10.58       25.66     23.36 o 
   3  12  12        0.07       38.18     20.35 o 
   4  12  12       29.72       45.79     22.32 o 
  -6  13  12       20.16       19.58     22.45 o 
  -5  13  12        8.19        0.00     19.52 o 
  -4  13  12        2.48        6.72     21.92 o 
  -3  13  12       33.37       51.26     22.66 o 
  -2  13  12       71.01       27.24     21.58 o 
  -1  13  12       14.79       15.40     21.32 o 
   0  13  12        1.48       33.27     14.38 o 
   1  13  12        2.94       22.05     23.39 o 
   2  13  12        1.03       15.84     24.35 o 
   3  13  12       49.82       74.68     23.20 o 
   4  13  12       33.18       32.29     23.59 o 
  -5  14  12       13.14       37.79     21.30 o 
  -4  14  12        7.70       59.30     17.95 o 
  -3  14  12       19.87        8.21     23.16 o 
  -2  14  12       67.42       41.73     21.88 o 
  -1  14  12        0.02       12.09     20.29 o 
   0  14  12        0.33       17.54     25.16 o 
   1  14  12        6.19       13.32     22.24 o 
   2  14  12       49.70        2.64     27.49 o 
   3  14  12       37.10       34.76     23.22 o 
  -4  15  12       89.64       51.97     24.59 o 
  -3  15  12      140.81      139.38     26.81 o 
  -2  15  12        6.11        9.64     21.63 o 
  -1  15  12       15.63        0.00     21.53 o 
   0  15  12       17.32       11.62     29.87 o 
   1  15  12       76.28      103.92     25.83 o 
 -10   1  13       36.36       57.35     23.35 o 
  -9   1  13       15.14        3.90     21.95 o 
  -8   1  13       26.79       41.45     20.25 o 
  -7   1  13       18.09       32.61     18.84 o 
  -6   1  13       21.95       68.96     16.55 o 
  -5   1  13       47.81       67.63     17.42 o 
  -4   1  13       10.12       14.01     15.41 o 
  -3   1  13      391.84      353.70     24.00 o 
  -2   1  13       21.39        7.43     17.68 o 
  -1   1  13       19.13        8.32     14.95 o 
   0   1  13      301.98      313.06     16.90 o 
   1   1  13      142.35      144.81     20.30 o 
   2   1  13      109.05      110.07     22.10 o 
   3   1  13       15.32       46.09     19.72 o 
   4   1  13       74.52       62.69     22.04 o 
   5   1  13        9.30        3.89     24.31 o 
   6   1  13        0.18        2.80     22.69 o 
   7   1  13        5.21       23.89     23.89 o 
 -10   2  13        1.53       37.62     20.65 o 
  -9   2  13       10.74       24.07     24.07 o 
  -8   2  13        7.88       20.75     20.75 o 
  -7   2  13       43.97       62.06     20.54 o 
  -6   2  13        3.33        1.00     18.66 o 
  -5   2  13       68.91       85.92     20.85 o 
  -4   2  13       48.60       48.35     17.28 o 
  -3   2  13       48.72       61.69     15.74 o 
  -2   2  13        2.95       10.98     16.05 o 
  -1   2  13       45.64       47.09     15.23 o 
   0   2  13      816.09      833.39     23.17 o 
   1   2  13        0.81        9.91     17.12 o 
   2   2  13      263.80      253.60     25.10 o 
   3   2  13      184.18      182.24     21.86 o 
   4   2  13        0.05        1.19     20.76 o 
   5   2  13       78.98       92.40     24.48 o 
   6   2  13        2.95       24.61     24.61 o 
   7   2  13       22.79       26.57     24.33 o 
 -10   3  13        0.89        0.00     21.56 o 
  -9   3  13       69.32       13.44     26.19 o 
  -8   3  13        1.85       16.43     19.14 o 
  -7   3  13      271.44      347.13     27.68 o 
  -6   3  13      176.18      257.94     24.47 o 
  -5   3  13        5.25       18.75     18.61 o 
  -4   3  13       35.51       18.51     18.65 o 
  -3   3  13       62.39       41.56     17.88 o 
  -2   3  13       89.10      114.65     17.98 o 
  -1   3  13       60.46       55.86     15.69 o 
   0   3  13      414.58      410.51     18.38 o 
   1   3  13      143.69      172.51     22.49 o 
   2   3  13      647.38      656.67     33.20 o 
   3   3  13       23.49        4.42     22.70 o 
   4   3  13      245.31      248.44     28.71 o 
   5   3  13      171.36      146.85     26.29 o 
   6   3  13       16.31       79.16     22.99 o 
   7   3  13       91.29       16.37     27.60 o 
 -10   4  13       42.57       93.48     23.91 o 
  -9   4  13        7.74        0.00     23.36 o 
  -8   4  13       41.85       10.25     22.20 o 
  -7   4  13       20.14        2.45     22.15 o 
  -6   4  13       84.17       84.94     23.37 o 
  -5   4  13        0.02       28.64     18.51 o 
  -4   4  13      808.78      805.71     35.23 o 
  -3   4  13       10.69       12.87     17.30 o 
  -2   4  13       18.87       13.39     15.52 o 
  -1   4  13        0.08       25.69     14.63 o 
   0   4  13       45.66       68.28     12.05 o 
   1   4  13      320.18      318.57     25.47 o 
   2   4  13      184.59      157.58     23.77 o 
   3   4  13      319.34      300.00     27.65 o 
   4   4  13      304.84      321.77     30.96 o 
   5   4  13       10.04       18.59     23.89 o 
   6   4  13        3.12       32.73     21.48 o 
   7   4  13       66.29       96.56     24.66 o 
 -10   5  13        3.14       10.92     20.97 o 
  -9   5  13        2.83       33.65     19.90 o 
  -8   5  13        1.89       18.11     20.07 o 
  -7   5  13       94.20      102.18     25.19 o 
  -6   5  13       95.42      111.21     23.80 o 
  -5   5  13       96.00      100.45     21.49 o 
  -4   5  13      237.71      258.86     26.02 o 
  -3   5  13       84.40      124.63     19.84 o 
  -2   5  13       14.15        8.30     16.16 o 
  -1   5  13      227.95      191.89     22.78 o 
   0   5  13      414.03      412.89     19.00 o 
   1   5  13      121.44      138.69     22.31 o 
   2   5  13      329.35      329.75     25.92 o 
   3   5  13        0.84       10.26     20.23 o 
   4   5  13      203.40      178.91     27.68 o 
   5   5  13       17.24       42.97     22.36 o 
   6   5  13        3.94       14.37     22.63 o 
   7   5  13        0.04        7.40     24.09 o 
  -9   6  13        0.01        2.74     21.73 o 
  -8   6  13        1.51       10.47     21.49 o 
  -7   6  13       17.73       26.02     21.61 o 
  -6   6  13       29.13       13.99     22.66 o 
  -5   6  13       73.30       92.84     22.45 o 
  -4   6  13        4.40       23.86     17.20 o 
  -3   6  13      110.50       42.62     21.75 o 
  -2   6  13      167.30      196.28     20.63 o 
  -1   6  13       23.31        9.69     16.53 o 
   0   6  13      165.35      146.07     15.90 o 
   1   6  13       92.30       76.03     21.47 o 
   2   6  13       29.47       16.32     20.80 o 
   3   6  13      633.51      606.62     36.73 o 
   4   6  13       61.34       40.56     21.60 o 
   5   6  13        6.67       13.56     23.79 o 
   6   6  13       32.53       38.83     24.31 o 
  -9   7  13        0.11        2.66     21.41 o 
  -8   7  13       19.58       32.90     20.90 o 
  -7   7  13       34.52       22.68     23.10 o 
  -6   7  13       26.13       45.40     24.84 o 
  -5   7  13      740.92      761.67     39.59 o 
  -4   7  13       53.70       88.22     21.34 o 
  -3   7  13      454.10      490.54     30.63 o 
  -2   7  13       50.69       55.55     19.76 o 
  -1   7  13       17.15       43.28     18.65 o 
   0   7  13      117.37      127.53     16.30 o 
   1   7  13       53.95       37.01     20.00 o 
   2   7  13        9.41       28.15     18.67 o 
   3   7  13      219.41      261.58     29.75 o 
   4   7  13       50.27       58.17     21.60 o 
   5   7  13        1.84        9.62     22.79 o 
   6   7  13       21.74       17.30     25.07 o 
  -9   8  13        0.04       13.54     21.30 o 
  -8   8  13       23.08       75.93     19.38 o 
  -7   8  13       30.62       19.26     23.52 o 
  -6   8  13      262.25      266.56     29.88 o 
  -5   8  13        1.11       23.69     23.69 o 
  -4   8  13      443.71      462.40     31.82 o 
  -3   8  13       53.58       24.93     18.48 o 
  -2   8  13      500.59      623.93     31.28 o 
  -1   8  13        4.60        1.00     16.90 o 
   0   8  13      482.43      470.20     34.38 o 
   1   8  13       60.89       53.90     20.60 o 
   2   8  13       70.09       68.75     23.34 o 
   3   8  13       18.74       37.20     19.95 o 
   4   8  13       12.87       22.48     20.63 o 
   5   8  13      136.42      151.57     27.33 o 
   6   8  13        0.84       12.92     23.86 o 
  -8   9  13       15.47       33.67     21.22 o 
  -7   9  13      168.90      136.50     26.04 o 
  -6   9  13       10.77       20.27     23.47 o 
  -5   9  13      883.80      785.65     41.64 o 
  -4   9  13      215.79      164.53     25.60 o 
  -3   9  13       10.10        7.98     20.37 o 
  -2   9  13      111.74       91.12     21.89 o 
  -1   9  13        3.25       19.37     19.37 o 
   0   9  13      309.96      268.32     19.01 o 
   1   9  13      388.45      302.61     29.55 o 
   2   9  13        2.48        0.00     21.23 o 
   3   9  13        2.32        3.78     21.84 o 
   4   9  13        7.14       21.37     22.76 o 
   5   9  13       22.91       34.88     24.19 o 
  -8  10  13       24.17       34.10     20.86 o 
  -7  10  13       13.52       21.50     20.17 o 
  -6  10  13        1.50       11.73     22.66 o 
  -5  10  13        0.98       23.81     20.47 o 
  -4  10  13       62.66       71.78     20.41 o 
  -3  10  13       46.11       64.01     19.92 o 
  -2  10  13      281.41      252.80     27.39 o 
  -1  10  13      220.95      192.33     24.71 o 
   0  10  13        6.53       15.29     13.58 o 
   1  10  13       13.06       11.90     21.87 o 
   2  10  13       51.35       14.92     24.31 o 
   3  10  13       80.36      102.63     23.92 o 
   4  10  13        8.36       31.12     21.64 o 
   5  10  13       21.22       61.29     23.72 o 
  -7  11  13       15.40       30.01     22.83 o 
  -6  11  13        6.49        0.00     19.62 o 
  -5  11  13       27.95       37.64     22.31 o 
  -4  11  13        6.51       10.13     21.79 o 
  -3  11  13       25.99       38.41     20.11 o 
  -2  11  13        1.87       26.82     19.97 o 
  -1  11  13       55.53       49.74     23.35 o 
   0  11  13        1.25       11.50     14.56 o 
   1  11  13        5.48       17.30     22.21 o 
   2  11  13        5.66       12.82     23.35 o 
   3  11  13        6.70       10.59     22.26 o 
   4  11  13        2.53        1.41     22.32 o 
  -7  12  13        4.94        2.73     21.78 o 
  -6  12  13        0.72       21.02     21.02 o 
  -5  12  13       86.06       17.38     26.74 o 
  -4  12  13      226.13      249.30     26.82 o 
  -3  12  13       22.62       54.13     22.39 o 
  -2  12  13       16.78       44.59     18.17 o 
  -1  12  13       32.93       82.42     21.22 o 
   0  12  13        0.68       15.41     15.41 o 
   1  12  13      361.01      301.03     34.25 o 
   2  12  13       88.01       88.96     24.76 o 
   3  12  13        0.15       38.73     22.17 o 
   4  12  13      120.50      169.40     25.88 o 
  -6  13  13        0.31       22.86     22.86 o 
  -5  13  13       68.92       72.57     23.46 o 
  -4  13  13      266.53      215.03     28.63 o 
  -3  13  13       25.56       10.73     22.27 o 
  -2  13  13       18.73       19.79     21.55 o 
  -1  13  13      305.73      276.06     30.54 o 
   0  13  13      206.48      205.99     20.88 o 
   1  13  13       18.99       38.14     23.14 o 
   2  13  13       33.52       33.27     22.30 o 
   3  13  13       35.96       78.96     20.50 o 
  -4  14  13        9.34       19.30     21.33 o 
  -3  14  13       11.15       52.04     20.25 o 
  -2  14  13        0.02       12.26     20.10 o 
  -1  14  13        4.49        9.48     20.64 o 
   0  14  13      227.80      194.55     20.57 o 
   1  14  13       32.30        2.74     22.47 o 
   2  14  13       89.55       76.08     22.53 o 
  -2  15  13        2.99        1.37     20.10 o 
  -1  15  13       70.70       98.95     22.13 o 
 -10   0  14       31.38        3.90     21.27 o 
  -9   0  14       78.29       21.02     21.26 o 
  -8   0  14      161.92      150.46     22.23 o 
  -7   0  14      148.10      114.31     23.26 o 
  -6   0  14      323.04      304.55     27.28 o 
  -5   0  14      168.98      155.76     21.76 o 
  -4   0  14      211.69      167.23     22.30 o 
  -3   0  14      380.05      369.45     24.37 o 
  -2   0  14      604.21      620.17     30.39 o 
  -1   0  14      329.00      335.82     25.66 o 
   0   0  14       96.07      121.54     18.39 o 
   1   0  14      348.44      386.76     28.73 o 
   2   0  14      560.06      547.44     35.20 o 
   3   0  14      202.50      223.65     25.86 o 
   4   0  14      134.69      154.25     26.19 o 
   5   0  14      107.66      161.41     27.15 o 
   6   0  14      138.20      183.25     27.33 o 
   7   0  14       31.19        1.48     26.32 o 
 -10   1  14        0.12        9.41     20.65 o 
  -9   1  14       29.59        6.52     21.26 o 
  -8   1  14       36.06       63.49     19.91 o 
  -7   1  14      131.69       85.53     21.24 o 
  -6   1  14       60.04       88.63     20.53 o 
  -5   1  14      285.27      313.53     26.59 o 
  -4   1  14       23.75       29.73     19.02 o 
  -3   1  14      344.46      353.41     26.64 o 
  -2   1  14      534.29      536.99     30.76 o 
  -1   1  14        0.12       10.13     15.27 o 
   0   1  14       27.69        3.24     12.42 o 
   1   1  14      133.33      106.92     22.12 o 
   2   1  14      664.20      651.56     35.47 o 
   3   1  14       36.14       35.77     20.84 o 
   4   1  14        0.34       10.11     20.98 o 
   5   1  14        7.08        0.00     23.47 o 
   6   1  14       46.68      111.70     22.77 o 
   7   1  14        6.26        4.44     24.76 o 
 -10   2  14        1.75        1.39     22.56 o 
  -9   2  14        2.95       33.43     20.72 o 
  -8   2  14        2.98       21.80     21.80 o 
  -7   2  14       61.68       41.22     21.87 o 
  -6   2  14      175.48      237.02     24.72 o 
  -5   2  14      411.92      362.10     28.64 o 
  -4   2  14      121.62      129.89     19.34 o 
  -3   2  14        0.77       23.50     15.66 o 
  -2   2  14       64.96       56.62     20.26 o 
  -1   2  14       97.95       93.92     18.69 o 
   0   2  14        0.71        7.90     15.19 o 
   1   2  14       99.93       56.33     21.19 o 
   2   2  14       95.16       99.19     22.33 o 
   3   2  14        0.03       17.37     20.16 o 
   4   2  14      186.06      121.40     27.83 o 
   5   2  14        0.05       21.87     22.61 o 
   6   2  14        2.13       17.36     23.64 o 
 -10   3  14        5.44       47.22     20.29 o 
  -9   3  14        0.01        9.54     21.23 o 
  -8   3  14       23.76       12.99     23.04 o 
  -7   3  14      150.03      129.52     25.44 o 
  -6   3  14       81.91       93.64     22.49 o 
  -5   3  14      783.81      826.30     37.45 o 
  -4   3  14       56.81       58.22     17.93 o 
  -3   3  14        0.73        4.88     16.77 o 
  -2   3  14      429.66      506.42     29.21 o 
  -1   3  14      818.36      953.82     35.59 o 
   0   3  14        4.20       14.78     19.39 o 
   1   3  14      121.96      116.25     23.42 o 
   2   3  14       95.82       59.50     22.15 o 
   3   3  14        2.07        4.69     19.37 o 
   4   3  14       61.44       50.97     22.83 o 
   5   3  14       30.20       12.39     25.09 o 
   6   3  14       27.69       71.32     23.73 o 
  -9   4  14        6.16        1.33     21.39 o 
  -8   4  14       14.17       21.86     21.86 o 
  -7   4  14        5.05        3.70     20.68 o 
  -6   4  14      423.69      395.43     31.98 o 
  -5   4  14      109.12       80.61     23.98 o 
  -4   4  14     1073.95     1229.42     43.01 o 
  -3   4  14       13.69       70.74     16.85 o 
  -2   4  14       25.20       34.20     15.81 o 
  -1   4  14       98.15       49.70     20.62 o 
   0   4  14      195.12      253.20     17.66 o 
   1   4  14      240.45      271.53     25.36 o 
   2   4  14       59.57       18.79     21.82 o 
   3   4  14       25.07       65.61     22.35 o 
   4   4  14        0.18       15.52     22.84 o 
   5   4  14       94.00       59.55     26.17 o 
   6   4  14      136.40      194.34     28.62 o 
  -9   5  14       29.15       42.21     21.44 o 
  -8   5  14       22.09       40.92     21.98 o 
  -7   5  14       42.26       25.22     22.24 o 
  -6   5  14      621.65      568.81     36.80 o 
  -5   5  14        9.46        7.81     19.52 o 
  -4   5  14      227.17      241.16     25.60 o 
  -3   5  14       70.45       42.15     21.66 o 
  -2   5  14        5.52        3.02     16.99 o 
  -1   5  14      190.85      162.08     21.64 o 
   0   5  14        1.94        3.58     12.64 o 
   1   5  14       42.55       46.25     20.79 o 
   2   5  14      126.54      123.15     25.06 o 
   3   5  14        7.53        7.26     21.07 o 
   4   5  14      100.78       87.64     22.05 o 
   5   5  14       82.49      115.95     25.13 o 
   6   5  14        1.25       20.46     22.94 o 
  -9   6  14       32.41       32.46     24.38 o 
  -8   6  14       38.63       67.67     22.20 o 
  -7   6  14       93.74      117.35     28.50 o 
  -6   6  14       12.87       15.83     21.96 o 
  -5   6  14        4.70        1.15     21.59 o 
  -4   6  14       86.07       91.08     24.68 o 
  -3   6  14      204.94      221.69     25.10 o 
  -2   6  14        0.61       21.00     17.40 o 
  -1   6  14       16.41       17.75     18.74 o 
   0   6  14       25.68       27.06     14.05 o 
   1   6  14      267.15      233.89     26.01 o 
   2   6  14      224.28      133.35     26.36 o 
   3   6  14       46.87       73.29     21.75 o 
   4   6  14        9.45       29.24     21.92 o 
   5   6  14        2.20       24.15     24.15 o 
   6   6  14       26.09       43.92     23.51 o 
  -9   7  14        1.42       14.80     18.35 o 
  -8   7  14      123.06      101.30     25.85 o 
  -7   7  14      153.82      143.58     29.48 o 
  -6   7  14      193.70      193.47     28.84 o 
  -5   7  14      793.33      688.71     38.93 o 
  -4   7  14      207.40      191.36     24.68 o 
  -3   7  14       23.58       66.35     17.37 o 
  -2   7  14       48.56       99.86     19.49 o 
  -1   7  14       15.06        6.56     18.96 o 
   0   7  14      836.72      815.82     27.14 o 
   1   7  14      115.95      109.15     24.75 o 
   2   7  14       17.97       42.88     18.04 o 
   3   7  14       15.85       58.29     21.05 o 
   4   7  14        0.02        1.41     22.38 o 
   5   7  14        0.32       24.00     24.28 o 
  -8   8  14        4.85       24.12     21.06 o 
  -7   8  14        2.65       40.64     21.87 o 
  -6   8  14       55.63       55.76     25.88 o 
  -5   8  14        4.22       21.97     22.96 o 
  -4   8  14       43.05        0.00     20.18 o 
  -3   8  14       17.46       24.10     17.68 o 
  -2   8  14      135.02      124.15     23.49 o 
  -1   8  14       23.12       41.65     19.13 o 
   0   8  14        5.79       12.24     13.47 o 
   1   8  14       18.06       16.32     20.09 o 
   2   8  14        0.92       21.73     21.73 o 
   3   8  14        3.14       12.99     20.96 o 
   4   8  14        0.10        1.38     21.87 o 
   5   8  14       10.09       12.78     24.61 o 
  -8   9  14        0.00        9.41     20.28 o 
  -7   9  14       16.32       21.20     22.51 o 
  -6   9  14       44.98        9.09     24.15 o 
  -5   9  14      115.67      130.46     27.17 o 
  -4   9  14       86.50      130.37     23.72 o 
  -3   9  14       30.70       17.78     19.47 o 
  -2   9  14        0.78        4.66     19.75 o 
  -1   9  14        3.22        8.15     19.94 o 
   0   9  14      205.93      211.93     18.59 o 
   1   9  14       14.94       25.23     21.51 o 
   2   9  14       47.34       13.78     23.83 o 
   3   9  14        1.27       22.66     22.66 o 
   4   9  14       58.45       69.92     22.96 o 
   5   9  14      122.27      101.62     27.90 o 
  -7  10  14       22.84       13.47     20.45 o 
  -6  10  14       24.81       44.91     22.79 o 
  -5  10  14       72.78       15.50     25.29 o 
  -4  10  14        5.51        4.97     20.87 o 
  -3  10  14        1.03        8.62     20.31 o 
  -2  10  14        0.82        1.26     19.92 o 
  -1  10  14        0.42       20.95     20.95 o 
   0  10  14       14.57       10.49     15.14 o 
   1  10  14      201.03      161.50     27.93 o 
   2  10  14       80.98      120.94     23.57 o 
   3  10  14       26.64        2.65     22.79 o 
   4  10  14       99.30       94.77     25.29 o 
  -7  11  14        0.01       36.56     18.65 o 
  -6  11  14        9.52       65.91     20.86 o 
  -5  11  14       49.17       88.44     23.37 o 
  -4  11  14        7.01        2.58     20.71 o 
  -3  11  14        8.70       20.10     20.10 o 
  -2  11  14      134.85      144.33     24.41 o 
  -1  11  14        3.31       22.65     20.73 o 
   0  11  14       47.79      105.28     30.35 o 
   1  11  14      285.29      260.64     31.17 o 
   2  11  14        3.66       15.69     21.32 o 
   3  11  14       78.31      120.92     24.62 o 
  -6  12  14       10.07       29.93     18.50 o 
  -5  12  14       12.60       55.28     19.46 o 
  -4  12  14      172.67      170.53     28.09 o 
  -3  12  14        6.67       20.98     20.98 o 
  -2  12  14        6.17       20.65     20.65 o 
  -1  12  14       18.31        1.34     20.02 o 
   0  12  14       13.35       16.49     16.49 o 
   1  12  14       22.19       41.87     23.32 o 
   2  12  14        1.78       10.58     22.17 o 
   3  12  14        1.09       14.73     22.14 o 
  -5  13  14       20.23       53.29     19.95 o 
  -4  13  14       12.86       13.63     23.19 o 
  -3  13  14       28.92       35.08     20.20 o 
  -2  13  14        2.17        9.38     20.69 o 
  -1  13  14        6.36       18.79     22.15 o 
   0  13  14       16.99       15.04     16.00 o 
   1  13  14       35.96       17.24     26.17 o 
   2  13  14       14.07       29.31     21.98 o 
  -3  14  14       32.88        4.09     22.61 o 
  -2  14  14        4.00       51.79     19.52 o 
  -1  14  14        0.01        0.00     21.29 o 
   0  14  14       11.34        2.76     28.30 o 
  -9   1  15        0.24       22.77     22.77 o 
  -8   1  15       27.74       13.90     22.91 o 
  -7   1  15       74.18       21.57     25.25 o 
  -6   1  15      337.94      331.79     29.54 o 
  -5   1  15       11.10       47.76     20.49 o 
  -4   1  15       14.97       20.40     20.40 o 
  -3   1  15        5.78       11.20     19.11 o 
  -2   1  15      475.17      505.20     30.27 o 
  -1   1  15       40.42       40.53     17.16 o 
   0   1  15        0.93       15.68     18.63 o 
   1   1  15      204.96      214.96     27.75 o 
   2   1  15       83.10       75.31     25.74 o 
   3   1  15       64.18       99.94     23.56 o 
   4   1  15       43.62       59.83     23.11 o 
   5   1  15       42.45       15.66     25.00 o 
   6   1  15       11.05       14.85     24.49 o 
  -9   2  15        1.30       14.84     21.04 o 
  -8   2  15        2.56        3.91     21.33 o 
  -7   2  15      302.53      299.99     29.14 o 
  -6   2  15        0.16       13.97     19.62 o 
  -5   2  15      233.48      224.69     25.09 o 
  -4   2  15       70.27       93.55     19.80 o 
  -3   2  15        0.21        8.21     19.45 o 
  -2   2  15       70.52       78.47     22.22 o 
  -1   2  15      122.26      124.80     20.76 o 
   0   2  15      123.49      107.84     15.46 o 
   1   2  15       59.23       54.83     21.22 o 
   2   2  15        1.44        9.23     18.73 o 
   3   2  15        5.20        3.64     21.85 o 
   4   2  15        1.31        5.38     21.82 o 
   5   2  15        4.89        7.13     22.28 o 
   6   2  15       69.00       59.16     28.96 o 
  -9   3  15        1.07       21.90     23.06 o 
  -8   3  15       24.55       72.53     21.23 o 
  -7   3  15        0.19       13.86     21.01 o 
  -6   3  15      276.71      256.22     28.04 o 
  -5   3  15       26.36       15.80     20.97 o 
  -4   3  15      116.84      160.58     21.07 o 
  -3   3  15       57.57       91.64     20.66 o 
  -2   3  15      680.61      677.47     34.69 o 
  -1   3  15       21.30       38.48     20.76 o 
   0   3  15      195.51      213.32     15.65 o 
   1   3  15       45.13       32.65     20.87 o 
   2   3  15        1.56        3.45     19.54 o 
   3   3  15       25.61       36.23     22.32 o 
   4   3  15      227.33      209.16     31.66 o 
   5   3  15        3.80        9.92     22.81 o 
   6   3  15        2.80       13.39     22.47 o 
  -9   4  15       59.61       58.93     24.47 o 
  -8   4  15       17.94       18.70     22.21 o 
  -7   4  15       79.84       29.41     26.20 o 
  -6   4  15      152.75      152.23     24.25 o 
  -5   4  15       94.80       86.86     24.35 o 
  -4   4  15      201.75      219.04     25.61 o 
  -3   4  15       57.87       63.73     20.42 o 
  -2   4  15       23.53       19.10     19.82 o 
  -1   4  15       94.34       84.00     19.60 o 
   0   4  15        1.61        9.48     15.09 o 
   1   4  15        2.55       14.43     19.38 o 
   2   4  15       30.51       25.91     21.19 o 
   3   4  15      224.22      166.96     27.95 o 
   4   4  15       75.40       62.19     26.37 o 
   5   4  15       19.54        4.35     25.35 o 
   6   4  15       44.29       76.95     24.55 o 
  -9   5  15        2.06       39.56     21.17 o 
  -8   5  15       14.79       52.33     20.42 o 
  -7   5  15       57.26       55.80     24.00 o 
  -6   5  15       26.37       27.25     23.85 o 
  -5   5  15        1.01        1.15     20.54 o 
  -4   5  15       34.63       47.97     19.36 o 
  -3   5  15       70.85       69.90     19.69 o 
  -2   5  15        6.72        1.16     17.19 o 
  -1   5  15      293.11      261.12     26.75 o 
   0   5  15       46.89       40.34     14.52 o 
   1   5  15       62.96       77.95     21.11 o 
   2   5  15       39.71       66.17     21.49 o 
   3   5  15      173.83      152.67     27.85 o 
   4   5  15       25.15       21.81     22.66 o 
   5   5  15       21.95        1.38     24.14 o 
  -9   6  15       55.21       22.95     23.18 o 
  -8   6  15        1.55        4.04     24.27 o 
  -7   6  15        1.01       32.77     21.85 o 
  -6   6  15       24.71       40.42     24.28 o 
  -5   6  15        1.94        4.85     21.38 o 
  -4   6  15        0.10       20.84     20.84 o 
  -3   6  15        5.16        8.07     18.30 o 
  -2   6  15        0.48       22.45     16.69 o 
  -1   6  15        3.75        2.29     17.89 o 
   0   6  15       11.65        2.74     14.83 o 
   1   6  15        0.03       23.19     19.70 o 
   2   6  15       40.41       88.31     19.89 o 
   3   6  15       14.29       50.79     20.59 o 
   4   6  15       55.64        5.57     26.19 o 
   5   6  15       12.62        4.32     24.84 o 
  -8   7  15       13.74       20.15     21.92 o 
  -7   7  15        3.76       23.50     23.50 o 
  -6   7  15        2.30       16.70     22.63 o 
  -5   7  15       16.14        3.65     21.95 o 
  -4   7  15      136.21      128.73     24.47 o 
  -3   7  15       19.77       21.15     18.43 o 
  -2   7  15        3.74       27.85     19.57 o 
  -1   7  15       70.24       44.05     22.74 o 
   0   7  15       21.27       32.52     14.32 o 
   1   7  15       53.12       30.91     21.62 o 
   2   7  15       39.07       62.70     21.59 o 
   3   7  15        6.43        4.02     20.81 o 
   4   7  15       71.20      102.60     24.80 o 
   5   7  15        2.79       30.18     22.45 o 
  -8   8  15        0.22       16.06     21.34 o 
  -7   8  15       12.78       27.95     20.67 o 
  -6   8  15       14.45       36.47     22.43 o 
  -5   8  15        4.01        3.73     21.58 o 
  -4   8  15       16.37       22.16     21.61 o 
  -3   8  15       69.64      100.53     22.60 o 
  -2   8  15      124.07      126.88     23.17 o 
  -1   8  15      203.13      206.68     26.15 o 
   0   8  15      149.60      132.87     18.13 o 
   1   8  15       13.73        1.24     19.99 o 
   2   8  15       23.42       19.18     20.40 o 
   3   8  15       65.95       92.23     24.82 o 
   4   8  15       31.53       55.62     21.19 o 
  -7   9  15        2.45        5.29     20.04 o 
  -6   9  15        2.42        0.00     21.86 o 
  -5   9  15       19.37       29.67     21.94 o 
  -4   9  15      101.41       96.19     23.56 o 
  -3   9  15        3.32        2.51     20.58 o 
  -2   9  15       37.07       72.85     21.31 o 
  -1   9  15      196.27      177.44     25.64 o 
   0   9  15      223.46      200.88     19.55 o 
   1   9  15       76.27       60.20     22.63 o 
   2   9  15        0.00       35.08     19.55 o 
   3   9  15       12.80        6.72     23.85 o 
   4   9  15        6.58        2.81     24.26 o 
  -7  10  15       44.15       49.60     20.54 o 
  -6  10  15       50.59        8.05     21.98 o 
  -5  10  15       16.31        5.28     23.24 o 
  -4  10  15        0.11       20.77     21.17 o 
  -3  10  15       12.12       37.08     20.45 o 
  -2  10  15        1.30       20.51     20.51 o 
  -1  10  15      328.49      296.75     28.85 o 
   0  10  15       50.19       75.88     19.80 o 
   1  10  15       30.73       47.43     22.39 o 
   2  10  15        3.53       22.38     20.43 o 
   3  10  15        0.04       20.33     21.34 o 
  -6  11  15        3.74       16.15     20.58 o 
  -5  11  15       55.56       62.74     22.15 o 
  -4  11  15        7.29       19.82     20.87 o 
  -3  11  15        7.38        7.85     20.35 o 
  -2  11  15       44.49       65.21     23.39 o 
  -1  11  15        0.04       19.55     21.81 o 
   0  11  15        2.07       12.19     15.09 o 
   1  11  15       45.38       24.96     24.96 o 
   2  11  15        0.03       11.91     21.45 o 
   3  11  15       31.15       51.35     21.00 o 
  -5  12  15       53.77       91.70     19.60 o 
  -4  12  15      245.53      260.80     30.06 o 
  -3  12  15       86.51      120.45     22.70 o 
  -2  12  15       95.53       98.71     21.79 o 
  -1  12  15       68.20       77.19     23.87 o 
   0  12  15      118.59      136.35     27.01 o 
   1  12  15       28.91       22.45     23.07 o 
   2  12  15       13.91       15.95     21.34 o 
  -4  13  15       20.35        2.68     21.39 o 
  -3  13  15        1.28        6.82     19.95 o 
  -2  13  15       89.87       89.26     24.59 o 
  -1  13  15       41.94       31.05     21.86 o 
   0  13  15       49.21       37.52     17.21 o 
  -9   0  16        0.36        3.82     22.26 o 
  -8   0  16      451.91      348.11     33.50 o 
  -7   0  16       48.38       90.59     23.72 o 
  -6   0  16      230.89      253.50     27.69 o 
  -5   0  16       41.06       37.23     22.52 o 
  -4   0  16        3.21       20.41     20.54 o 
  -3   0  16      131.68      105.43     24.51 o 
  -2   0  16      445.62      457.38     32.03 o 
  -1   0  16      491.51      525.29     32.46 o 
   0   0  16       22.07       39.37     17.16 o 
   1   0  16      590.01      594.62     35.97 o 
   2   0  16      136.48      196.32     24.77 o 
   3   0  16      144.35       86.33     27.13 o 
   4   0  16       12.88       37.64     22.48 o 
   5   0  16        3.48       23.33     26.10 o 
  -9   1  16       15.96       10.53     21.56 o 
  -8   1  16       13.53       11.71     22.38 o 
  -7   1  16       55.18       80.72     20.90 o 
  -6   1  16        5.65        9.77     22.18 o 
  -5   1  16       22.23       19.91     21.48 o 
  -4   1  16      274.69      270.48     28.65 o 
  -3   1  16       63.37       75.68     22.18 o 
  -2   1  16       36.11        2.18     21.80 o 
  -1   1  16        1.56        6.68     21.18 o 
   0   1  16      153.61      140.07     17.83 o 
   1   1  16       25.54       22.93     22.93 o 
   2   1  16        3.43       18.25     21.24 o 
   3   1  16        7.08        5.17     21.54 o 
   4   1  16        0.14        5.55     22.64 o 
   5   1  16       98.73      117.97     27.91 o 
  -9   2  16        8.48        2.74     22.73 o 
  -8   2  16        0.88       22.14     22.14 o 
  -7   2  16       15.21       26.99     21.24 o 
  -6   2  16      233.64      275.17     28.54 o 
  -5   2  16        8.19       11.86     21.02 o 
  -4   2  16        9.57        5.77     19.50 o 
  -3   2  16      175.63      191.30     26.56 o 
  -2   2  16       68.19       82.39     19.03 o 
  -1   2  16      189.81      171.93     26.08 o 
   0   2  16       13.49       41.61     17.61 o 
   1   2  16       14.21       20.85     19.71 o 
   2   2  16      104.90      111.19     23.43 o 
   3   2  16       49.76       56.25     21.56 o 
   4   2  16        9.22        1.42     24.03 o 
   5   2  16       20.60       68.30     23.31 o 
  -9   3  16        0.04       17.77     23.61 o 
  -8   3  16        2.70       25.51     19.30 o 
  -7   3  16      178.82      136.92     28.07 o 
  -6   3  16       94.12       92.87     23.01 o 
  -5   3  16      157.84      129.18     27.82 o 
  -4   3  16       44.18       59.60     19.53 o 
  -3   3  16      129.89      171.42     25.42 o 
  -2   3  16       97.24      140.17     22.37 o 
  -1   3  16        7.55        5.64     18.37 o 
   0   3  16      108.83       92.62     20.05 o 
   1   3  16      133.17      129.93     23.56 o 
   2   3  16       38.93       35.77     23.18 o 
   3   3  16        0.16       10.49     20.70 o 
   4   3  16      185.85      208.95     29.31 o 
   5   3  16        4.85       14.53     21.86 o 
  -9   4  16        5.52       23.30     20.35 o 
  -8   4  16       30.10       35.29     22.17 o 
  -7   4  16       69.39       62.08     23.02 o 
  -6   4  16        4.13       25.07     25.07 o 
  -5   4  16       68.93       34.37     23.77 o 
  -4   4  16       23.90       25.00     20.82 o 
  -3   4  16       57.57       78.06     22.20 o 
  -2   4  16       25.11       64.52     21.03 o 
  -1   4  16        0.12       19.62     19.76 o 
   0   4  16      100.03       86.87     48.87 o 
   1   4  16        3.90       21.32     21.32 o 
   2   4  16        0.58        9.98     20.24 o 
   3   4  16       27.67        3.94     23.90 o 
   4   4  16        7.73       19.55     24.13 o 
   5   4  16        0.01       13.12     22.76 o 
  -8   5  16       80.74       69.34     25.91 o 
  -7   5  16       40.23       20.03     23.01 o 
  -6   5  16        0.64       21.92     21.92 o 
  -5   5  16        7.09        3.69     24.04 o 
  -4   5  16      140.23      104.53     23.87 o 
  -3   5  16       15.42       32.20     20.51 o 
  -2   5  16       19.70       11.84     18.77 o 
  -1   5  16       54.15       27.12     22.10 o 
   0   5  16       73.45       32.28     21.91 o 
   1   5  16      109.71      120.49     24.36 o 
   2   5  16       20.06       24.11     21.74 o 
   3   5  16       46.63       50.87     23.49 o 
   4   5  16       46.09       64.59     24.31 o 
   5   5  16        2.84       25.74     25.74 o 
  -8   6  16       25.48       41.92     23.22 o 
  -7   6  16       87.82       78.92     25.73 o 
  -6   6  16      222.05      169.89     29.82 o 
  -5   6  16      288.09      391.45     32.75 o 
  -4   6  16      254.54      234.21     28.76 o 
  -3   6  16       34.69       26.79     20.34 o 
  -2   6  16       14.38       75.91     20.34 o 
  -1   6  16        0.23       18.09     18.37 o 
   0   6  16      151.40      142.85     17.88 o 
   1   6  16       35.94       20.79     21.88 o 
   2   6  16       36.93       37.17     24.37 o 
   3   6  16        7.80       32.41     21.47 o 
   4   6  16       38.60        8.43     26.75 o 
  -8   7  16       20.66        6.68     22.83 o 
  -7   7  16       48.04       18.73     23.38 o 
  -6   7  16        1.48       25.03     21.26 o 
  -5   7  16       18.14       29.70     22.10 o 
  -4   7  16       38.41       46.73     23.16 o 
  -3   7  16       35.73       27.30     22.49 o 
  -2   7  16       88.03      101.08     22.51 o 
  -1   7  16        2.04       27.17     20.41 o 
   0   7  16        5.15       14.80     17.35 o 
   1   7  16        0.77       24.95     19.93 o 
   2   7  16        1.98        2.01      0.55 o 
   3   7  16        4.81        5.48     22.08 o 
   4   7  16       66.21       94.38     24.47 o 
  -7   8  16       14.40        9.38     21.26 o 
  -6   8  16       34.19        8.00     23.19 o 
  -5   8  16       17.03       28.77     23.24 o 
  -4   8  16       18.45       21.89     22.30 o 
  -3   8  16       21.21       16.55     22.95 o 
  -2   8  16       23.80       37.77     21.18 o 
  -1   8  16        6.82        4.99     20.79 o 
   0   8  16        0.18        4.40     17.32 o 
   1   8  16        0.00        5.06     21.59 o 
   2   8  16        0.02        5.30     22.25 o 
   3   8  16        0.34        4.17     22.12 o 
   4   8  16       19.15        8.43     24.27 o 
  -7   9  16        0.13       34.69     19.16 o 
  -6   9  16        0.08       28.05     20.05 o 
  -5   9  16       13.65       38.39     20.91 o 
  -4   9  16        5.19       21.92     21.92 o 
  -3   9  16       59.71       64.80     21.65 o 
  -2   9  16        1.88       32.23     17.90 o 
  -1   9  16        5.75        5.16     20.11 o 
   0   9  16      172.46      176.37     19.27 o 
   1   9  16        5.82        1.31     19.94 o 
   2   9  16       81.69       62.58     23.94 o 
   3   9  16       33.09       62.82     22.11 o 
  -6  10  16        3.74        9.42     22.37 o 
  -5  10  16        4.68       42.65     21.52 o 
  -4  10  16       39.90       50.44     19.07 o 
  -3  10  16       49.40       43.49     23.34 o 
  -2  10  16       28.76       11.86     22.65 o 
  -1  10  16       40.69       66.93     22.67 o 
   0  10  16       40.50       31.74     16.75 o 
   1  10  16        5.10       36.73     20.90 o 
   2  10  16       28.51       66.83     20.75 o 
  -5  11  16        0.60       42.86     21.44 o 
  -4  11  16        2.14       38.87     19.44 o 
  -3  11  16       16.74       10.65     20.81 o 
  -2  11  16        7.56       34.75     20.54 o 
  -1  11  16        0.09       30.58     22.36 o 
   0  11  16        1.94       15.37     15.37 o 
   1  11  16       23.35       40.92     22.48 o 
  -4  12  16       27.45       22.62     22.62 o 
  -3  12  16       11.70        5.43     21.23 o 
  -2  12  16       89.08       88.90     24.50 o 
  -1  12  16        3.60       37.71     21.02 o 
   0  12  16      132.24       85.94     23.30 o 
  -8   1  17       42.15       36.16     22.79 o 
  -7   1  17       10.72        1.35     23.47 o 
  -6   1  17      120.68      106.73     27.52 o 
  -5   1  17      148.75      170.49     25.47 o 
  -4   1  17      115.08       94.30     26.28 o 
  -3   1  17      135.78      150.73     26.04 o 
  -2   1  17      364.15      342.48     31.90 o 
  -1   1  17        0.44        0.00     21.75 o 
   0   1  17        7.83        9.78     15.87 o 
   1   1  17       79.88       27.17     25.06 o 
   2   1  17        3.65       39.81     21.30 o 
   3   1  17        2.66        2.95      0.85 o 
   4   1  17       30.02       15.71     25.68 o 
  -8   2  17       21.13       24.35     22.04 o 
  -7   2  17       24.75        6.61     23.05 o 
  -6   2  17        9.75        5.16     24.83 o 
  -5   2  17        9.21       32.94     21.81 o 
  -4   2  17      178.44      144.64     27.16 o 
  -3   2  17       16.19       18.18     21.53 o 
  -2   2  17       15.49       13.24     22.10 o 
  -1   2  17      254.01      249.92     29.22 o 
   0   2  17        2.00       28.04     23.14 o 
   1   2  17       49.86       24.78     21.69 o 
   2   2  17       16.16       68.16     20.64 o 
   3   2  17        0.25        0.00     21.58 o 
   4   2  17       31.59       15.72     23.86 o 
  -8   3  17       24.72       13.67     25.69 o 
  -7   3  17        0.36        2.69     22.62 o 
  -6   3  17        1.46       13.10     23.82 o 
  -5   3  17        3.69        3.84     22.22 o 
  -4   3  17       42.19       33.77     22.66 o 
  -3   3  17       58.67       48.04     24.54 o 
  -2   3  17       34.78       23.22     23.22 o 
  -1   3  17       40.69       34.17     22.33 o 
   0   3  17       18.71       41.13     19.69 o 
   1   3  17       11.74        5.01     21.28 o 
   2   3  17        3.22        3.86     20.65 o 
   3   3  17        0.77       12.20     23.72 o 
   4   3  17       13.77       18.52     25.22 o 
  -8   4  17      160.27      153.55     28.66 o 
  -7   4  17        6.13       12.14     23.35 o 
  -6   4  17       54.71       59.78     24.08 o 
  -5   4  17       54.00       16.85     25.35 o 
  -4   4  17      325.67      339.92     29.73 o 
  -3   4  17       26.72       11.27     22.83 o 
  -2   4  17       40.40       28.45     23.25 o 
  -1   4  17      111.79      127.46     24.52 o 
   0   4  17       17.63        7.49     16.78 o 
   1   4  17      136.78      160.80     22.07 o 
   2   4  17        6.95       11.74     21.30 o 
   3   4  17        3.55        1.36     22.92 o 
   4   4  17       24.77       55.55     25.00 o 
  -8   5  17        0.60       10.88     21.74 o 
  -7   5  17        6.48        6.82     21.25 o 
  -6   5  17       11.02        3.95     22.67 o 
  -5   5  17       38.31       51.13     22.56 o 
  -4   5  17       59.64       79.67     25.46 o 
  -3   5  17        4.60        3.87     21.35 o 
  -2   5  17       11.43       23.21     23.21 o 
  -1   5  17       52.81       66.55     21.48 o 
   0   5  17       28.35       34.04     16.03 o 
   1   5  17        2.62       23.59     23.59 o 
   2   5  17        0.60       27.67     21.32 o 
   3   5  17        3.33        1.34     24.97 o 
   4   5  17       23.41       34.13     23.35 o 
  -7   6  17        2.09       35.31     21.11 o 
  -6   6  17       76.29       59.27     25.55 o 
  -5   6  17       25.13       58.27     24.12 o 
  -4   6  17       59.75      115.98     24.26 o 
  -3   6  17        9.27       12.88     21.79 o 
  -2   6  17       49.65      120.05     20.38 o 
  -1   6  17        3.39        1.27     21.50 o 
   0   6  17       33.02       37.81     15.20 o 
   1   6  17       27.25       16.66     23.51 o 
   2   6  17       18.35       22.98     22.98 o 
   3   6  17       63.92       38.58     26.30 o 
  -7   7  17        2.49       28.37     20.57 o 
  -6   7  17       20.42        2.74     21.11 o 
  -5   7  17      104.68      124.05     26.81 o 
  -4   7  17        1.95        3.98     20.08 o 
  -3   7  17       46.13       90.08     21.83 o 
  -2   7  17        1.75        9.05     21.31 o 
  -1   7  17       13.34       59.59     21.30 o 
   0   7  17        3.54        9.52     24.66 o 
   1   7  17       25.88        9.09     22.39 o 
   2   7  17       17.09        2.73     23.66 o 
   3   7  17       21.67       16.56     21.40 o 
  -6   8  17       12.61        8.07     20.81 o 
  -5   8  17       20.93        7.99     22.92 o 
  -4   8  17        8.75        4.02     21.20 o 
  -3   8  17       11.33       39.69     21.48 o 
  -2   8  17        2.17       22.36     19.91 o 
  -1   8  17       73.93       39.41     23.83 o 
   0   8  17       21.60        7.69     15.68 o 
   1   8  17       19.97       61.54     20.04 o 
   2   8  17        0.55        0.00     22.77 o 
  -6   9  17        0.66       32.14     18.56 o 
  -5   9  17        9.11       29.63     20.51 o 
  -4   9  17       18.39       28.12     21.87 o 
  -3   9  17        2.03       20.09     23.01 o 
  -2   9  17        2.58       22.72     22.72 o 
  -1   9  17       35.46       50.66     20.18 o 
   0   9  17       12.04        4.61     15.54 o 
   1   9  17        0.14       23.06     23.06 o 
   2   9  17        4.37        4.03     21.98 o 
  -5  10  17       12.78       10.70     20.67 o 
  -4  10  17       30.55       17.46     22.47 o 
  -3  10  17       57.56       57.92     24.30 o 
  -2  10  17      123.95       59.15     27.65 o 
  -1  10  17       16.13       18.77     20.69 o 
   0  10  17       14.00       17.40     15.12 o 
   1  10  17       23.11       25.13     20.44 o 
  -3  11  17        3.12       14.86     19.52 o 
  -2  11  17       56.88       39.19     22.38 o 
  -1  11  17      128.44       99.82     26.28 o 
   0  11  17        6.14        9.36     21.24 o 
  -8   0  18        0.23        2.71     22.24 o 
  -7   0  18      112.10       87.02     25.69 o 
  -6   0  18       19.38        4.11     24.12 o 
  -5   0  18      129.53      116.74     26.54 o 
  -4   0  18      175.88      208.99     28.18 o 
  -3   0  18       44.32       46.54     23.06 o 
  -2   0  18       17.38       32.06     20.17 o 
  -1   0  18        2.21        3.89     24.35 o 
   0   0  18       53.97       76.90     17.52 o 
   1   0  18       16.27       14.40     24.66 o 
   2   0  18        0.13        4.03     21.54 o 
   3   0  18      206.82      211.52     31.88 o 
   4   0  18       14.35       31.81     24.41 o 
  -8   1  18       46.80       53.29     24.12 o 
  -7   1  18        0.31        9.61     21.19 o 
  -6   1  18       55.76      104.13     24.59 o 
  -5   1  18       52.45       69.11     23.88 o 
  -4   1  18       79.49       89.12     22.14 o 
  -3   1  18       92.11      103.42     25.79 o 
  -2   1  18        8.57       15.35     23.18 o 
  -1   1  18        8.74        3.88     22.84 o 
   0   1  18      223.04      190.91     20.48 o 
   1   1  18       17.88       10.47     22.73 o 
   2   1  18       10.27       22.69     21.60 o 
   3   1  18       13.40       44.61     21.71 o 
  -8   2  18        2.52       27.58     20.65 o 
  -7   2  18        0.39       17.90     23.55 o 
  -6   2  18       31.27        8.10     23.34 o 
  -5   2  18      122.48      145.96     25.68 o 
  -4   2  18       31.68       19.81     22.97 o 
  -3   2  18       80.19      104.07     25.58 o 
  -2   2  18       25.92       50.40     22.24 o 
  -1   2  18        0.52       12.89     22.18 o 
   0   2  18        1.97        4.92     14.25 o 
   1   2  18       19.36       20.93     23.66 o 
   2   2  18        0.99        6.67     20.96 o 
   3   2  18        0.57       23.12     23.12 o 
  -7   3  18        1.15       23.54     21.71 o 
  -6   3  18       13.47       12.29     23.08 o 
  -5   3  18        8.95        5.33     23.46 o 
  -4   3  18       24.85       13.29     25.71 o 
  -3   3  18       18.88       49.79     21.44 o 
  -2   3  18        1.15       27.31     20.27 o 
  -1   3  18        4.75        7.84     22.92 o 
   0   3  18       12.80       27.27     20.82 o 
   1   3  18        1.81       21.70     21.70 o 
   2   3  18       43.49       61.43     24.37 o 
   3   3  18        3.26        5.62     23.52 o 
  -7   4  18       13.00       18.05     23.72 o 
  -6   4  18        0.17        8.24     22.54 o 
  -5   4  18       73.30       54.25     22.54 o 
  -4   4  18       15.92       14.73     22.52 o 
  -3   4  18       18.93       34.40     24.27 o 
  -2   4  18       14.83       44.64     22.54 o 
  -1   4  18       56.26       51.12     24.00 o 
   0   4  18       65.16       70.61     16.31 o 
   1   4  18       14.63       30.18     22.54 o 
   2   4  18        5.15       17.41     21.35 o 
   3   4  18       69.93       84.88     26.28 o 
  -7   5  18        2.30       27.62     21.69 o 
  -6   5  18        0.88       30.33     21.99 o 
  -5   5  18       43.00       23.14     24.51 o 
  -4   5  18        0.04       41.76     21.51 o 
  -3   5  18       82.23      112.22     26.23 o 
  -2   5  18        6.45       22.56     24.11 o 
  -1   5  18        6.42        5.30     20.51 o 
   0   5  18        3.00        9.01     18.59 o 
   1   5  18       25.70       21.15     21.67 o 
   2   5  18       21.61        9.42     23.46 o 
   3   5  18        0.49        1.39     22.36 o 
  -6   6  18        2.20       15.11     21.31 o 
  -5   6  18       41.34       38.30     23.30 o 
  -4   6  18       23.23        2.74     23.29 o 
  -3   6  18        0.04        2.77     20.22 o 
  -2   6  18        1.22       20.11     22.47 o 
  -1   6  18        4.01       14.69     21.69 o 
   0   6  18       21.05        0.98     17.33 o 
   1   6  18       17.89       15.95     21.77 o 
   2   6  18       42.58       68.84     21.85 o 
  -6   7  18        5.29       10.88     22.50 o 
  -5   7  18        5.03        0.00     20.70 o 
  -4   7  18        6.70       22.59     22.59 o 
  -3   7  18       27.96       39.41     20.71 o 
  -2   7  18        1.28       14.92     21.98 o 
  -1   7  18       10.28       68.81     19.08 o 
   0   7  18       29.35       37.82     23.52 o 
   1   7  18        2.88       33.25     21.24 o 
   2   7  18        9.24       16.24     20.66 o 
  -5   8  18        7.90        6.79     21.63 o 
  -4   8  18        3.95       25.90     21.76 o 
  -3   8  18        0.32       16.32     22.64 o 
  -2   8  18       19.62       47.66     21.00 o 
  -1   8  18       22.14        1.31     21.84 o 
   0   8  18        4.82       12.78     14.61 o 
   1   8  18       50.67       81.25     22.92 o 
  -4   9  18        3.82       21.70     21.70 o 
  -3   9  18       34.28       27.31     23.25 o 
  -2   9  18      117.37      148.63     25.66 o 
  -1   9  18       26.48       42.14     21.39 o 
   0   9  18        0.37        4.67     16.85 o 
  -3  10  18       39.89       50.32     20.84 o 
  -2  10  18        2.09       23.30     23.30 o 
  -7   1  19        8.08       21.09     21.35 o 
  -6   1  19        0.17        6.99     21.78 o 
  -5   1  19        0.12       39.18     23.34 o 
  -4   1  19        0.06       33.14     23.79 o 
  -3   1  19       13.08        8.28     24.70 o 
  -2   1  19       20.26       10.97     25.79 o 
  -1   1  19       17.83       13.51     24.22 o 
   0   1  19        3.89       20.08     16.17 o 
   1   1  19       18.03       14.90     22.48 o 
   2   1  19        1.89       13.49     22.14 o 
  -7   2  19        5.46       12.73     23.54 o 
  -6   2  19        3.83       21.15     22.22 o 
  -5   2  19        1.81        9.82     24.09 o 
  -4   2  19        0.00        8.32     23.28 o 
  -3   2  19       31.18       38.53     22.76 o 
  -2   2  19        0.01        4.11     22.27 o 
  -1   2  19        0.33       46.23     21.58 o 
   0   2  19       10.82        2.83     18.33 o 
   1   2  19       10.67       54.09     20.32 o 
   2   2  19       41.81       81.37     23.54 o 
  -6   3  19        0.01       12.73     22.81 o 
  -5   3  19        0.60        1.38     22.78 o 
  -4   3  19       15.46       25.06     23.66 o 
  -3   3  19       84.32       44.19     24.71 o 
  -2   3  19       36.48        4.08     23.94 o 
  -1   3  19       10.01        4.18     23.63 o 
   0   3  19       27.73       27.88     16.28 o 
   1   3  19       52.70       82.62     23.23 o 
   2   3  19        0.04        6.77     21.80 o 
  -6   4  19        3.04        8.47     22.69 o 
  -5   4  19       88.93       77.36     26.24 o 
  -4   4  19        4.46        4.80      1.36 o 
  -3   4  19       16.98       45.77     22.19 o 
  -2   4  19        2.92       28.97     21.17 o 
  -1   4  19      170.68      167.55     29.00 o 
   0   4  19        0.99       10.88     15.10 o 
   1   4  19       10.48       10.81     21.87 o 
   2   4  19        4.38        6.80     20.76 o 
  -6   5  19       87.47       57.53     26.35 o 
  -5   5  19       26.69       11.26     23.70 o 
  -4   5  19      124.79      132.85     28.50 o 
  -3   5  19       13.12        8.37     24.15 o 
  -2   5  19       14.67       15.22     22.48 o 
  -1   5  19        0.03        5.54     23.27 o 
   0   5  19        0.03        4.13     16.46 o 
   1   5  19        4.94       23.35     23.35 o 
  -5   6  19       10.87       30.65     23.83 o 
  -4   6  19       52.86       76.78     26.35 o 
  -3   6  19       53.60       36.22     25.35 o 
  -2   6  19        0.27       23.61     23.61 o 
  -1   6  19        3.25       23.44     20.52 o 
   0   6  19       14.42        2.45     27.45 o 
   1   6  19        2.38        5.41     22.29 o 
  -5   7  19        5.26       19.42     24.14 o 
  -4   7  19       17.78       16.68     24.64 o 
  -3   7  19      114.31       79.38     25.81 o 
  -2   7  19        6.71       26.38     21.28 o 
  -1   7  19        0.21       20.63     20.63 o 
   0   7  19        0.08        2.41     15.94 o 
  -3   8  19       75.49       88.66     22.64 o 
  -2   8  19       14.96        2.78     22.33 o 
  -1   8  19        3.02       16.58     23.43 o 
  -6   0  20        2.11        8.71     24.19 o 
  -5   0  20        1.48        0.00     23.76 o 
  -4   0  20        0.42       14.35     22.78 o 
  -3   0  20       19.73       24.91     24.91 o 
  -2   0  20        0.60        1.39     23.56 o 
  -1   0  20      158.72      113.09     27.97 o 
   0   0  20       96.86       75.49     28.77 o 
   1   0  20        2.95        4.20     23.51 o 
  -6   1  20       12.45        4.29     24.67 o 
  -5   1  20       22.66       17.39     24.54 o 
  -4   1  20        5.85        7.16     23.70 o 
  -3   1  20       22.52       21.52     22.92 o 
  -2   1  20       16.78       64.02     23.50 o 
  -1   1  20        2.46        8.43     25.70 o 
   0   1  20        0.37        6.26     16.57 o 
   1   1  20        0.40       16.55     22.74 o 
  -5   2  20        4.97        1.47     24.78 o 
  -4   2  20       41.50       70.69     24.80 o 
  -3   2  20       32.11       27.20     24.31 o 
  -2   2  20       62.34       54.04     27.36 o 
  -1   2  20       48.00       16.89     25.68 o 
   0   2  20       51.54       73.17     16.47 o 
   1   2  20       13.51       24.78     25.66 o 
  -5   3  20       43.59       46.18     22.77 o 
  -4   3  20       20.49       23.03     24.12 o 
  -3   3  20       56.84       60.29     23.52 o 
  -2   3  20       46.50       38.52     25.05 o 
  -1   3  20        6.29       16.99     23.02 o 
   0   3  20        1.48        1.35     15.81 o 
   1   3  20        8.31        5.43     22.73 o 
  -5   4  20       28.02       10.00     24.16 o 
  -4   4  20        0.02       25.04     25.04 o 
  -3   4  20        2.23       12.93     22.07 o 
  -2   4  20        0.01       24.42     24.42 o 
  -1   4  20        0.16        2.77     22.81 o 
   0   4  20        4.53        7.92     18.18 o 
  -4   5  20      112.19      100.19     26.16 o 
  -3   5  20        7.10       47.16     20.29 o 
  -2   5  20       34.88       39.83     23.52 o 
  -1   5  20        0.04        2.85     22.22 o 
   0   5  20        6.46       22.83     14.59 o 
  -3   6  20        0.20        5.63     23.95 o 
  -2   6  20        0.00        0.00     22.26 o 
  -3   1  21        0.31       26.47     26.47 o 
  -2   1  21       15.04       20.33     25.88 o 
  -1   1  21        0.09        0.00     24.41 o 
  -3   2  21       10.84        1.45     24.55 o 
  -2   2  21       16.75       13.11     23.72 o 
                                                 
